# Supplementary material for: A quantitative approach to study indirect effects among disease proteins in the human protein interaction network
Source: BMC Syst Biol. 2010 Jul 29;4:103. doi: 10.1186/1752-0509-4-103 (PMC2924296; doi:10.1186/1752-0509-4-103)
Supplement: Additional file 4 — the values and ranks of nD and nB values for the nodes of the PPI, DPIP and IP networks. Also, the nD vs nB relationships and the value rank column diagrams are given for each network. [file 1752-0509-4-103-S4.XLSX]

## Sheet: 1
VALUES:																																								RANKS:
PPI					DPIP					IP																														PPI						DPIP
protein	nD		nB		protein	nD		nB		protein	nD		nB																											protein	nD		protein	nB		protein	nD		protein
A0AVB6	0.007992		0		A0N0X1	0.0360231		0		O00141	1.44804		0.300486																											P63104	3.21292		P63104	3.61699		P04637	10.8069		Q09472
A0AVL6	0.007992		0		O00141	0.0360231		0		O00145	0.383305		0.009381																											Q9Y4K3	2.98913		P61981	2.81632		P00533	9.72622		P38398
A0N0X1	0.039962		0.017922		O00145	0.0360231		0		O00165	0.553663		0.04458																											P61981	2.68542		Q9Y4K3	2.59158		P12931	8.78963		P12931
A0PG76	0.007992		0		O00148	0.0360231		0		O00192	0.170358		0.006999																											Q14164	2.58951		P04637	2.57918		P23508	7.74496		P03372
O00115	0.015985		0		O00165	0.0360231		0		O00193	0.085179		0.006002																											P62993	2.43766		Q15796	2.41471		Q13485	7.70893		P04637
O00116	0.007992		0		O00187	0.0360231		0		O00203	0.298126		0.006298																											Q15796	2.42967		P54253	2.38312		Q09472	7.60086		P31751
O00141	0.431586		0.108787		O00192	0.0360231		0		O00212	0.340715		0.037288																											P04637	2.3977		P00533	2.3021		P03372	6.48415		P00533
O00144	0.031969		0.007341		O00193	0.0360231		0		O00213	0.851789		0.063083																											P01106	2.22187		O15198	2.16787		P06400	5.6196		P35222
O00145	0.1039		0.001364		O00203	0.108069		0		O00220	0.383305		0.019381																											O15198	2.19789		P01106	2.13709		P10275	5.11527		Q13485
O00146	0.015985		0.001071		O00206	0.792507		0.023684		O00231	1.1925		0.240568																											P00533	2.19789		Q9NRR5	2.1244		P35222	4.97118		P10275
O00148	0.023977		0.002748		O00212	0.0360231		0		O00238	1.83135		0.17091																											P30480	2.07001		P62736	2.05514		P38398	4.79107		P06400
O00149	0.031969		4.4e-05		O00213	0.0720461		0		O00254	0.298126		0.006526																											P12931	1.95013		P62993	1.92903		P04626	4.32277		P52701
O00151	0.111893		0.029767		O00220	0.108069		0		O00257	0.340715		0.033135																											P36897	1.93414		Q14164	1.81027		P31751	4.07061		P23508
O00154	0.007992		0		O00231	0.0720461		0		O00264	0.298126		0.017724																											P06241	1.89418		P17252	1.79645		Q14790	2.88184		P06213
O00159	0.063939		0.00193		O00238	0.0360231		0		O00273	0.468484		0.026865																											P49023	1.85422		P36897	1.71783		Q6EEV6	2.62968		P35568
O00160	0.007992		0		O00253	0.144092		0.00185		O00299	0.212947		0.030731																											P54253	1.83024		P49023	1.63013		P06213	2.59366		Q14790
O00161	0.207801		0.06845		O00254	0.0360231		0		O00303	0.681431		0.122782																											P40337	1.82225		Q01844	1.61802		P35568	2.26945		P43246
O00165	0.303708		0.214481		O00257	0.0360231		0		O00308	0.596252		0.171489																											Q13485	1.73433		P62158	1.5467		Q99728	2.23343		Q06609
O00167	0.071931		0.019037		O00264	0.0360231		0		O00311	0.553663		0.010981																											P23508	1.71835		Q12933	1.41545		P12830	1.98127		P04626
O00168	0.047954		0.017173		O00273	0.0720461		0		O00329	0.255537		0.017459																											P62736	1.68638		P12931	1.39532		P30154	1.94524		P35232
O00170	0.063939		0.003506		O00291	0.576369		0.008783		O00330	0.212947		0.090533																											Q09472	1.68638		Q15834	1.31081		O15105	1.76513		P51587
O00175	0.007992		0		O00299	0.0720461		0		O00444	0.170358		0.007021																											Q92793	1.67839		P06241	1.30733		P24385	1.72911		P40692
O00178	0.007992		0		O00303	0.0360231		0		O00459	0.979557		0.078855																											P17252	1.6624		Q99750	1.30124		P08581	1.54899		O95999
O00180	0.015985		7.2e-05		O00308	0.0360231		0		O00482	0.127768		0.0018																											Q9NRR5	1.62244		P02768	1.28684		Q8N726	1.54899		Q13562
O00186	0.095908		0.004104		O00311	0.0360231		0		O00487	0.255537		0.007526																											Q15834	1.59047		P11142	1.27379		Q13315	1.51297		P01308
O00187	0.023977		0.003445		O00329	0.0360231		0		O00507	0.127768		0.000592																											Q12933	1.5665		Q13485	1.25157		P22607	1.44092		P20823
O00189	0.047954		0.017917		O00330	0.0360231		0		O00512	0.127768		0.084889																											P00519	1.51055		Q92793	1.23182		Q9Y4H2	1.4049		Q99728
O00192	0.039962		0.000349		O00428	0.0360231		0		O00560	0.383305		0.022562																											Q04206	1.49456		P11532	1.1911		P31749	1.36888		P07550
O00193	0.031969		0.004074		O00443	0.0720461		0		O00587	0.085179		0.000141																											Q99750	1.48657		Q09472	1.17851		Q06609	1.36888		P24385
O00194	0.031969		0.00028		O00444	0.0360231		0		O00716	0.340715		0.010596																											P27986	1.47059		P62988	1.17537		P14672	1.33285		Q6EEV6
O00198	0.055946		0.002368		O00445	0.0360231		0		O00750	0.212947		0.003325																											P03372	1.43862		P00519	1.15495		P51681	1.33285		O15105
O00203	0.1039		0.027003		O00459	0.180115		0		O14490	0.681431		0.03056																											P62158	1.43063		O15162	1.13541		Q05209	1.33285		P60484
O00204	0.015985		0.015787		O00482	0.0720461		0		O14492	0.596252		0.004632																											P31946	1.37468		P68400	1.12909		O96017	1.29683		P52945
O00206	0.175831		0.054228		O00487	0.0360231		0		O14508	0.255537		0.001794																											Q99759	1.37468		P30480	1.11207		P37173	1.29683		P41235
O00212	0.079923		0.00756		O00497	0.0360231		0		O14512	0.298126		0.002815																											P68400	1.34271		P08670	1.10839		P41279	1.22478		P12830
O00213	0.487532		0.169251		O00507	0.0360231		0		O14543	0.596252		0.021476																											P16333	1.31873		P40337	1.07888		Q99816	1.22478		P14672
O00214	0.039962		0.001995		O00512	0.0360231		0		O14544	0.383305		0.017029																											P18206	1.27078		P03372	1.04364		P37231	1.18876		O96017
O00220	0.127877		0.022514		O00560	0.0720461		0		O14559	0.894378		0.07676																											P28482	1.27078		P17612	0.933015		O14965	1.15274		Q99816
O00221	0.383632		0.120481		O00570	0.0360231		0		O14576	0.212947		0.01405																											O15162	1.26279		O75400	0.916765		P60484	1.11671		O00206
O00222	0.031969		0.001218		O00587	0.0360231		0		O14582	0.085179		0.000214																											O60739	1.26279		P35222	0.89752		P29323	1.08069		O14965
O00230	0.055946		0.03718		O00716	0.0360231		0		O14640	0.553663		0.084028																											Q9Y6K9	1.2548		P54259	0.891511		P41235	1.08069		P37173
O00231	0.383632		0.180828		O00750	0.0720461		0		O14641	0.979557		0.234284																											P06400	1.2468		Q99759	0.88111		P07550	1.00865		P01111
O00232	0.095908		0.009083		O14490	0.0360231		0		O14654	0.170358		0.009702																											P62988	1.23881		P13569	0.874604		Q9ULB1	1.00865		P08581
O00233	0.039962		0.002408		O14492	0.180115		0		O14682	0.042589		0																											Q9Y478	1.23881		P23508	0.86252		O95999	0.972622		Q05209
O00238	0.82321		0.213316		O14508	0.0360231		0		O14686	0.553663		0.123575																											Q01844	1.21483		P18206	0.859645		Q15831	0.936599		P42336
O00241	0.007992		0		O14512	0.0360231		0		O14727	0.468484		0.0178																											P17612	1.18286		P27986	0.833236		P20823	0.900576		P31749
O00244	0.047954		0.049107		O14543	0.216138		0		O14733	0.553663		0.035375																											P02768	1.17487		P06400	0.830913		P43246	0.900576		Q13315
O00253	0.031969		0.003497		O14544	0.0720461		0		O14737	0.298126		0.025396																											Q5T3J3	1.17487		Q05516	0.802777		Q92851	0.900576		Q9UQF2
O00254	0.111893		0.029061		O14559	0.108069		0		O14745	0.511073		0.046248																											Q00653	1.15889		P05067	0.797265		P15056	0.864553		P27701
O00255	0.13587		0.025899		O14576	0.0360231		0		O14746	0.553663		0.023553																											Q92769	1.15889		P10275	0.793042		P51587	0.864553		Q15466
O00257	0.087916		0.008839		O14582	0.0360231		0		O14757	0.72402		0.06238																											P42574	1.1429		Q9NRI5	0.784468		P40692	0.82853		Q15831
O00264	0.143862		0.02766		O14640	0.108069		0		O14763	0.255537		0.004443																											P10275	1.13491		P21246	0.781532		O00206	0.792507		P41279
O00267	0.207801		0.054495		O14641	0.0360231		0		O14773	0.511073		0.03253																											Q15797	1.12692		P28482	0.758076		P35232	0.792507		P37231
O00268	0.159847		0.006131		O14654	0.0720461		0		O14776	0.809199		0.059121																											O75400	1.11893		P43364	0.754886		Q16620	0.792507		P15056
O00273	0.183824		0.103068		O14662	0.0360231		0		O14777	0.553663		0.106827																											P11142	1.11893		Q13526	0.744012		Q9Y6D9	0.792507		P29323
O00287	0.023977		0.000181		O14682	0.0360231		0		O14788	0.298126		0.005152																											P19174	1.11893		P42574	0.716827		P27701	0.756484		O60566
O00291	0.127877		0.008753		O14686	0.0720461		0		O14807	0.170358		0.00121																											P35222	1.10294		P38398	0.710022		Q15466	0.756484		O00291
O00295	0.023977		0.000984		O14727	0.0360231		0		O14818	0.553663		0.030526																											P08670	1.09495		P31946	0.703216		Q9NS23	0.756484		P36896
O00299	0.087916		0.052871		O14733	0.0360231		0		O14867	0.340715		0.017253																											P46108	1.07896		Q04206	0.700724		Q9UQF2	0.756484		Q03468
O00300	0.055946		0.002099		O14737	0.0360231		0		O14908	0.596252		0.055562																											P13569	1.07097		Q9Y6K9	0.698463		O60603	0.684438		Q9Y4H2
O00303	0.191816		0.073011		O14745	0.144092		0		O14920	2.34242		0.471421																											P38398	1.06298		P63279	0.684349		P21802	0.684438		Q99612
O00305	0.071931		0.021735		O14746	0.0720461		0		O14929	0.085179		0.001598																											P84022	1.05499		P02751	0.670092		P42336	0.684438		P01584
O00308	0.255754		0.105642		O14757	0.144092		0		O14936	0.76661		0.094757																											Q9BQ66	1.05499		P11171	0.653856		P27986	0.648415		O60603
O00311	0.159847		0.003892		O14763	0.0360231		0		O14939	0.681431		0.060754																											Q9Y490	1.05499		Q92769	0.635284		Q07814	0.648415		P16671
O00320	0.007992		0		O14773	0.0360231		0		O14944	0.042589		0																											P05412	1.039		P06493	0.631535		Q15911	0.648415		P17302
O00322	0.007992		0		O14776	0.0360231		0		O14964	1.32027		0.398521																											Q99558	1.039		P07900	0.623348		P08254	0.612392		Q92851
O00323	0.007992		0		O14777	0.0720461		0		O14976	0.383305		0.026036																											P11171	1.03101		P62136	0.620956		P22455	0.612392		Q12913
O00327	0.095908		0.015242		O14788	0.0720461		0		O14980	1.10732		0.174287																											P12757	1.01503		P04899	0.612069		P62993	0.612392		P10914
O00329	0.111893		0.018928		O14796	0.0360231		0		O14997	0.553663		1.01387																											P27361	1.01503		P55854	0.609589		Q12913	0.612392		P35557
O00330	0.055946		0.019437		O14807	0.0720461		0		O15018	0.127768		0.00109																											P29353	1.01503		Q9BQ66	0.607757		O00291	0.576369		Q05823
O00334	0.031969		0.003592		O14818	0.0360231		0		O15067	0.383305		0.011335																											P04626	0.991049		Q92993	0.600509		P01308	0.576369		Q9UBU3
O00339	0.095908		0.038129		O14828	0.0360231		0		O15078	0.638842		0.033569																											P06493	0.991049		Q5T3J3	0.600019		P17302	0.576369		Q9NQB0
O00391	0.007992		0		O14867	0.0360231		0		O15085	0.553663		0.045009																											P54259	0.983056		Q15287	0.590524		Q9Y4J8	0.576369		O00253
O00400	0.007992		0		O14901	0.144092		0		O15111	2.0017		0.26628																											P19838	0.943095		Q03135	0.582629		O43683	0.540346		P41159
O00401	0.223785		0.040959		O14907	0.0360231		0		O15117	0.425894		0.00225																											Q15047	0.943095		P84022	0.575404		P40763	0.540346		Q86YN6
O00409	0.015985		0.000268		O14908	0.0720461		0		O15126	0.127768		0.001227																											Q8IZD1	0.935102		P26641	0.574044		P48357	0.540346		Q9BYB0
O00410	0.039962		0.000534		O14920	0.180115		0		O15129	0.042589		0																											P19438	0.92711		P46108	0.573934		Q03468	0.540346		Q9UQQ2
O00411	0.031969		0.006951		O14929	0.0360231		0		O15151	0.76661		0.058349																											P62330	0.92711		Q99614	0.573785		Q15796	0.540346		Q9UIF7
O00418	0.127877		0.006552		O14936	0.108069		0		O15162	1.14992		0.235484																											Q6ZTM5	0.911125		P21333	0.564113		O60566	0.504323		P32245
O00422	0.287724		0.1		O14939	0.0360231		0		O15164	0.596252		0.038283																											P31751	0.903133		P12757	0.562307		P00519	0.504323		P13945
O00423	0.023977		0.03159		O14944	0.0360231		0		O15169	0.979557		0.115251																											P63279	0.903133		P49841	0.560724		P01111	0.504323		P15559
O00428	0.007992		0		O14964	0.108069		0		O15198	5.53663		2.47646																											Q13526	0.903133		Q15797	0.55626		P01116	0.504323		Q9BX63
O00429	0.047954		0.023627		O14965	1.15274		0.022595		O15226	0.212947		0.001808																											P21246	0.895141		Q9Y490	0.546861		P08588	0.504323		Q9Y2T1
O00443	0.015985		0		O14976	0.0360231		0		O15264	0.170358		0.000702																											Q13432	0.895141		P12956	0.541173		Q14524	0.504323		P48357
O00444	0.063939		0.013469		O14980	0.0720461		0		O15281	0.042589		0																											P07900	0.887148		Q05639	0.539552		Q14982	0.504323		P01189
O00445	0.031969		0.001071		O14997	0.0360231		0		O15287	0.127768		0.001186																											P27348	0.879156		P31751	0.536831		O75056	0.4683		Q9ULB1
O00451	0.015985		0		O15018	0.0360231		0		O15315	0.255537		0.056042																											P24941	0.871164		P46379	0.531151		P16410	0.4683		P54278
O00453	0.031969		0.129454		O15061	0.0360231		0		O15350	1.10732		0.239713																											Q9NRI5	0.871164		Q9Y478	0.529169		P16671	0.4683		P35680
O00458	0.023977		0.000461		O15067	0.0720461		0		O15357	0.170358		0																											P07948	0.863171		Q15047	0.518657		P28482	0.4683		Q9NZ94
O00459	0.271739		0.028221		O15078	0.0360231		0		O15360	0.212947		0.031244																											P63165	0.863171		Q96KM6	0.517309		P52701	0.4683		P01185
O00463	0.159847		0.004428		O15085	0.0360231		0		O15371	0.127768		0.000638																											Q05516	0.863171		P38432	0.516388		Q9NQB0	0.4683		P30518
O00468	0.031969		0.001235		O15105	1.76513		0.04222		O15372	0.212947		0.00871																											Q06124	0.863171		Q05655	0.505057		P05231	0.432277		Q14654
O00469	0.007992		0		O15111	0.324207		0		O15379	1.53322		0.235007																											P06239	0.855179		P63165	0.502627		P36896	0.432277		P11168
O00470	0.191816		0.112684		O15117	0.0360231		0		O15399	0.979557		0.074093																											P56537	0.855179		P60709	0.501235		P42224	0.432277		P41968
O00471	0.023977		0.000548		O15126	0.0720461		0		O15455	0.298126		0.033154																											P20333	0.847187		Q99728	0.495353		P42574	0.432277		Q09428
O00472	0.031969		0.000203		O15129	0.0360231		0		O15457	0.042589		0																											P60709	0.847187		Q13432	0.490644		Q92793	0.432277		Q86YC2
O00478	0.007992		0		O15151	0.216138		0		O15467	0.042589		0																											Q13233	0.839194		P24941	0.480896		Q9BQ52	0.432277		A0N0X1
O00482	0.039962		0.000556		O15162	0.0360231		0		O15492	0.298126		0.01397																											O00238	0.82321		Q9P2H0	0.477899		Q9Y2R2	0.432277		O00141
O00483	0.015985		4.9e-05		O15164	0.108069		0		O15519	1.1925		0.163577																											P05067	0.82321		P56537	0.475234		O60674	0.396254		O00145
O00487	0.087916		0.020158		O15169	0.0720461		0		O15524	1.02215		0.132663																											Q15287	0.82321		P27361	0.474971		P17612	0.396254		O00148
O00488	0.015985		8e-06		O15198	0.144092		0		O15530	1.06474		0.110077																											P26641	0.815217		Q9BWA2	0.468895		P19174	0.396254		O00165
O00497	0.007992		0		O15226	0.0360231		0		O43148	0.042589		0																											P43364	0.815217		P11021	0.468475		P43146	0.396254		O00187
O00499	0.207801		0.040684		O15263	0.0360231		0		O43150	0.638842		0.085805																											Q9P2H0	0.815217		O60739	0.468451		Q00987	0.396254		O00192
O00501	0.023977		0.000127		O15264	0.0360231		0		O43157	0.127768		0.004429																											P04049	0.799233		Q12873	0.456471		Q05397	0.396254		O00193
O00505	0.111893		0.017701		O15281	0.0360231		0		O43166	0.085179		0.001626																											P40763	0.799233		P21673	0.455865		Q14573	0.396254		O00203
O00506	0.031969		0.004315		O15287	0.0720461		0		O43175	0.383305		0.038207																											P49841	0.799233		P63167	0.446619		Q99612	0.396254		O00212
O00507	0.063939		0.011304		O15297	0.108069		0		O43184	0.340715		0.03888																											Q05639	0.799233		P16333	0.437653		P06241	0.360231		O00213
O00508	0.023977		0.000204		O15315	0.0360231		0		O43186	0.085179		0.000908																											Q92993	0.799233		P08047	0.437645		P07900	0.360231		O00220
O00512	0.039962		0.004666		O15350	0.0720461		0		O43187	0.511073		0.037837																											O75365	0.79124		P04278	0.434194		P29353	0.360231		O00231
O00515	0.007992		0		O15357	0.0720461		0		O43193	0.085179		0.084889																											P11532	0.79124		P05412	0.432685		P42229	0.360231		O00238
O00519	0.007992		0		O15360	0.0720461		0		O43251	0.127768		0.001248																											P08047	0.783248		Q92624	0.43152		P52945	0.360231		O00254
O00522	0.015985		5.9e-05		O15371	0.0360231		0		O43255	0.212947		0.005254																											Q9UET6	0.783248		Q15645	0.431327		P63104	0.360231		O00257
O00526	0.007992		0		O15372	0.0360231		0		O43261	0.425894		0.008465																											P55854	0.775256		P42224	0.431098		Q03135	0.360231		O00264
O00541	0.127877		0.046744		O15379	0.144092		0		O43264	0.212947		0.009666																											Q05655	0.775256		P19438	0.429826		Q06124	0.360231		O00273
O00548	0.079923		0.003278		O15399	0.0720461		0		O43281	0.425894		0.003929																											Q12873	0.775256		P41182	0.426809		Q9BYB0	0.360231		O00299
O00555	0.055946		0.003477		O15455	0.0360231		0		O43283	0.085179		0.011183																											Q7L5N1	0.767263		P04049	0.423727		O15111	0.324207		O00303
O00559	0.007992		0		O15457	0.0720461		0		O43293	0.170358		0.001955																											Q9HCE7	0.767263		Q93009	0.422448		P01189	0.324207		O00308
O00560	0.247762		0.0546		O15467	0.0360231		0		O43294	0.170358		0.004256																											P15153	0.759271		P29353	0.420334		P01584	0.324207		O00311
O00562	0.031969		0.000519		O15492	0.0720461		0		O43318	2.38501		0.370754																											P60953	0.759271		P61769	0.419674		P04049	0.324207		O00329
O00566	0.023977		0.020267		O15519	0.0720461		0		O43324	0.085179		0.001869																											P22681	0.751279		Q15149	0.417554		P06493	0.324207		O00330
O00567	0.063939		0.006656		O15520	0.0720461		0		O43353	1.78876		0.201802																											P29350	0.743286		P54257	0.411002		P08047	0.324207		O00428
O00570	0.007992		0		O15524	0.180115		0		O43390	0.76661		0.250861																											P78352	0.743286		P68104	0.398978		P11226	0.324207		O00443
O00571	0.151854		0.040785		O15530	0.144092		0		O43396	0.085179		0.003732																											Q96BK5	0.743286		Q7L5N1	0.395556		P17252	0.324207		O00444
O00574	0.007992		0		O43148	0.0360231		0		O43426	1.36286		0.082868																											Q9Y5J5	0.743286		P42858	0.39475		P41159	0.324207		O00445
O00585	0.071931		0.021453		O43150	0.0360231		0		O43463	0.511073		0.024422																											Q04771	0.735294		Q14974	0.39029		P41240	0.324207		O00459
O00587	0.031969		1.2e-05		O43157	0.0360231		0		O43474	0.085179		9.9e-05																											Q6IBU1	0.735294		P27348	0.383613		P62158	0.324207		O00482
O00590	0.111893		0.005506		O43166	0.0360231		0		O43482	0.042589		0																											Q9UKE5	0.735294		Q8IZD1	0.381086		P62988	0.324207		O00487
O00592	0.015985		7.5e-05		O43175	0.0360231		0		O43502	0.085179		0																											P20226	0.727302		P78352	0.380479		Q8TDY2	0.324207		O00497
O00602	0.015985		0.00014		O43184	0.0360231		0		O43521	0.340715		0.021467																											P62136	0.727302		O43707	0.3782		Q9UHC6	0.324207		O00507
O00622	0.023977		0.002342		O43186	0.0360231		0		O43524	0.468484		0.034254																											P04150	0.719309		Q07954	0.375501		Q9UQQ2	0.324207		O00512
O00623	0.031969		0.000671		O43187	0.0360231		0		O43541	0.72402		0.024247																											P53779	0.711317		P20333	0.373924		P01106	0.288184		O00560
O00625	0.015985		0.000904		O43193	0.0360231		0		O43559	0.298126		0.010451																											Q9BWA2	0.711317		P15311	0.372364		P05412	0.288184		O00570
O00626	0.031969		0.000424		O43251	0.0360231		0		O43561	0.809199		0.027737																											O60674	0.703325		P62330	0.37204		P06239	0.288184		O00587
O00628	0.055946		0.003606		O43255	0.0360231		0		O43581	0.085179		0.000175																											P12004	0.703325		P02647	0.366912		P10914	0.288184		O00716
O00629	0.039962		0.001446		O43261	0.0360231		0		O43586	0.511073		0.036039																											P42224	0.703325		O75365	0.364058		P18031	0.288184		O00750
O00631	0.015985		0		O43264	0.108069		0		O43592	0.298126		0.017373																											Q9Y2Q3	0.695332		P63244	0.363931		P32245	0.288184		O14490
O00634	0.007992		0		O43281	0.0720461		0		O43615	0.042589		0																											Q9Y572	0.695332		P62714	0.363266		P49023	0.288184		O14492
O00635	0.007992		0		O43283	0.0360231		0		O43639	1.02215		0.11546																											P02751	0.68734		P60953	0.362041		P51532	0.288184		O14508
O00712	0.023977		7.9e-05		O43291	0.0360231		0		O43684	0.127768		0.005267																											P08238	0.68734		Q8WZ42	0.359951		P63279	0.288184		O14512
O00716	0.095908		0.00351		O43293	0.0360231		0		O43707	1.10732		0.167278																											P62258	0.68734		P40763	0.358997		Q04206	0.288184		O14543
O00743	0.047954		0.004971		O43294	0.0360231		0		O43715	0.085179		0																											P12956	0.679348		P38936	0.356465		Q05655	0.288184		O14544
O00746	0.023977		0.000912		O43318	0.0720461		0		O43741	0.170358		0.000288																											P25963	0.679348		P12004	0.351182		Q12778	0.288184		O14559
O00750	0.063939		0.001992		O43324	0.0360231		0		O43768	0.170358		0.002487																											Q03135	0.679348		P22681	0.350352		Q13562	0.288184		O14576
O00754	0.007992		0		O43353	0.180115		0		O43791	0.298126		0.011772																											Q16539	0.679348		Q07157	0.349839		Q14289	0.288184		O14582
O00755	0.023977		0.00131		O43390	0.0360231		0		O43809	0.468484		0.036921																											P10415	0.671355		P04626	0.346267		Q92569	0.288184		O14640
O00757	0.007992		0		O43396	0.0360231		0		O43815	0.298126		0.017025																											P68104	0.671355		Q99558	0.345097		Q92831	0.288184		O14641
O00762	0.023977		0.000186		O43426	0.0720461		0		O43823	0.340715		0.014249																											P04899	0.663363		P29350	0.339861		P01589	0.252161		O14654
O00763	0.007992		0		O43463	0.0720461		0		O43847	0.042589		0																											P19012	0.663363		P01857	0.339377		P11142	0.252161		O14662
O00764	0.023977		0.000662		O43474	0.0720461		0		O43889	0.212947		0.004253																											P38432	0.663363		P15153	0.336053		P12004	0.252161		O14682
O00767	0.007992		0		O43482	0.0360231		0		O43900	0.212947		7.7e-05																											P63167	0.663363		P07384	0.335165		P16333	0.252161		O14686
O14490	0.183824		0.02117		O43502	0.0720461		0		O43929	0.340715		0.000567																											Q6P5Y1	0.663363		P19174	0.330996		P19838	0.252161		O14727
O14492	0.175831		0.032432		O43521	0.0720461		0		O60244	0.511073		0.062284																											Q05397	0.647379		P68363	0.329704		P27361	0.252161		O14733
O14493	0.031969		0.001801		O43524	0.144092		0		O60258	0.042589		0																											Q9NX70	0.647379		Q13153	0.329152		P31946	0.252161		O14737
O14494	0.007992		0		O43541	0.0360231		0		O60260	0.809199		0.143016																											P21333	0.639386		P20226	0.328562		P46108	0.252161		O14745
O14495	0.055946		0.013692		O43542	0.108069		0		O60285	1.02215		0.197574																											P43405	0.639386		P50570	0.328222		P49841	0.252161		O14746
O14497	0.071931		0.005139		O43559	0.0360231		0		O60341	0.383305		0.020353																											Q14194	0.639386		Q9Y3Q8	0.327473		P51608	0.252161		O14757
O14503	0.095908		0.039781		O43561	0.0360231		0		O60356	0.085179		0.000185																											Q14790	0.639386		Q9UKE5	0.320379		P61981	0.252161		O14763
O14508	0.071931		0.000686		O43581	0.0360231		0		O60381	0.298126		0.016279																											Q93062	0.639386		O14964	0.318997		P62136	0.252161		O14773
O14511	0.015985		0		O43586	0.0360231		0		O60437	0.255537		0.009506																											P11021	0.615409		P07948	0.317204		P68400	0.252161		O14776
O14512	0.079923		0.005246		O43592	0.0360231		0		O60496	0.511073		0.039834																											P19793	0.615409		Q6IBU1	0.316896		P78504	0.252161		O14777
O14513	0.031969		1.8e-05		O43615	0.0360231		0		O60500	0.383305		0.013273																											P21673	0.615409		Q02817	0.315927		Q01094	0.252161		O14788
O14514	0.071931		0.020671		O43639	0.108069		0		O60543	0.042589		0																											P41182	0.615409		P04406	0.314062		Q10567	0.252161		O14796
O14519	0.071931		0.023733		O43683	0.540346		0		O60551	0.085179		0																											P01241	0.607417		P62258	0.31286		Q9UBU3	0.252161		O14807
O14521	0.007992		0		O43684	0.0720461		0		O60563	0.511073		0.106592																											O14920	0.599425		Q00653	0.310384		Q9UER7	0.252161		O14818
O14522	0.007992		0		O43699	0.0360231		0		O60583	0.085179		0																											O43318	0.599425		Q99684	0.309431		Q9UGJ0	0.252161		O14828
O14523	0.007992		0		O43707	0.108069		0		O60592	0.298126		0.007457																											Q00610	0.599425		P10415	0.308474		O14543	0.216138		O14867
O14526	0.055946		0.002124		O43715	0.0360231		0		O60593	0.042589		0																											Q96KM6	0.599425		P04150	0.306501		O15151	0.216138		O14901
O14529	0.007992		0		O43741	0.0360231		0		O60602	0.596252		0.031352																											Q9UKR5	0.599425		Q9NRL3	0.305842		O75925	0.216138		O14907
O14530	0.071931		0.001895		O43768	0.0360231		0		O60674	2.34242		0.611886																											P54257	0.591432		P53779	0.303911		P01112	0.216138		O14908
O14531	0.015985		0.000276		O43791	0.0360231		0		O60684	0.638842		0.077213																											P68431	0.591432		Q93062	0.301969		P05549	0.216138		O14920
O14543	0.207801		0.014811		O43809	0.0360231		0		O60706	0.127768		0.020862																											Q9BYR0	0.591432		Q86VP1	0.301792		P08069	0.216138		O14929
O14544	0.1039		0.009874		O43815	0.108069		0		O60711	0.085179		0.000255																											P19784	0.58344		P27797	0.301026		P08238	0.216138		O14936
O14548	0.007992		0		O43823	0.0360231		0		O60716	0.596252		0.168972																											P21860	0.58344		Q9Y265	0.301005		P09429	0.216138		O14939
O14556	0.023977		0.000911		O43847	0.0360231		0		O60749	0.255537		0.014879																											P46934	0.58344		Q15654	0.299722		P11802	0.216138		O14944
O14558	0.015985		0.000543		O43889	0.0360231		0		O60763	0.383305		0.031167																											P68363	0.58344		Q9Y2Q3	0.297359		P12956	0.216138		O14964
O14559	0.207801		0.045388		O43900	0.0360231		0		O60814	0.468484		0.018553																											Q13153	0.58344		Q00610	0.294765		P14555	0.216138		O14976
O14561	0.007992		0		O43929	0.0720461		0		O60825	0.255537		0.01689																											Q15653	0.58344		Q15038	0.293502		P17676	0.216138		O14980
O14569	0.007992		0		O60244	0.0720461		0		O60831	0.085179		0.084889																											Q547Q3	0.58344		P25963	0.287874		P20936	0.216138		O14997
O14576	0.087916		0.007774		O60258	0.108069		0		O60832	0.085179		0.000441																											Q6EEV6	0.58344		Q9Y5J5	0.285654		P22681	0.216138		O15018
O14578	0.071931		0.007672		O60260	0.0360231		0		O60869	0.596252		0.051389																											Q8NDD8	0.58344		Q99873	0.285201		P23458	0.216138		O15061
O14579	0.047954		0.004413		O60285	0.0360231		0		O60880	0.425894		0.008071																											Q99684	0.58344		Q9Y230	0.284634		P27348	0.216138		O15067
O14582	0.071931		0.060621		O60307	0.0360231		0		O60884	0.127768		0.001367																											Q9NX58	0.58344		Q15365	0.283841		P29350	0.216138		O15078
O14593	0.047954		0.001942		O60341	0.0360231		0		O60888	0.042589		0																											P06213	0.575448		O14641	0.28343		P36873	0.216138		O15085
O14594	0.047954		0.004985		O60346	0.0360231		0		O60907	0.298126		0.004856																											P24928	0.575448		Q00987	0.279942		P49674	0.216138		O15111
O14596	0.007992		0		O60356	0.0360231		0		O60925	0.511073		0.090742																											P38936	0.575448		Q9UMX0	0.277681		Q05513	0.216138		O15117
O14599	0.015985		4.7e-05		O60381	0.0360231		0		O60934	0.72402		0.049134																											P51116	0.575448		P05556	0.27678		Q13153	0.216138		O15126
O14602	0.055946		0.004064		O60437	0.0720461		0		O60936	0.127768		0.001332																											P61586	0.575448		O14980	0.275388		Q14192	0.216138		O15129
O14604	0.071931		0.012489		O60449	0.0360231		0		O75022	0.170358		0.005466																											Q00987	0.575448		Q9Y383	0.273975		Q14654	0.216138		O15151
O14610	0.007992		0		O60496	0.0720461		0		O75030	0.553663		0.084414																											Q9Y230	0.575448		P08238	0.27226		Q14676	0.216138		O15162
O14613	0.023977		0.001248		O60500	0.0360231		0		O75083	0.127768		0.084889																											O15111	0.567455		P43405	0.271881		Q15596	0.216138		O15164
O14617	0.063939		0.008349		O60543	0.0360231		0		O75146	0.298126		0.00936																											O95270	0.567455		O15116	0.270606		Q15648	0.216138		O15169
O14618	0.023977		0.001572		O60551	0.0360231		0		O75177	0.127768		0.003651																											P23458	0.567455		Q06124	0.270365		Q15788	0.216138		O15198
O14625	0.023977		0.00028		O60563	0.0360231		0		O75182	0.170358		0.00104																											Q02817	0.567455		P68431	0.267681		Q92993	0.216138		O15226
O14627	0.007992		0		O60566	0.504323		0.00958		O75271	0.127768		0.000111																											Q15788	0.567455		Q9H4B7	0.267188		Q96ST3	0.216138		O15263
O14638	0.007992		0		O60583	0.0360231		0		O75293	0.383305		0.007055																											Q5VTD9	0.567455		Q16623	0.264966		Q9NZ94	0.216138		O15264
O14639	0.119885		0.032075		O60592	0.0360231		0		O75306	0.085179		0																											P04406	0.559463		P19838	0.264504		Q9UIF7	0.216138		O15281
O14640	0.191816		0.071609		O60593	0.0360231		0		O75312	0.085179		0.000368																											P42858	0.559463		O95270	0.263393		Q9Y2T1	0.216138		O15287
O14641	0.527494		0.28343		O60602	0.0360231		0		O75365	1.1925		0.172044																											Q05513	0.559463		P06239	0.262037		O00459	0.180115		O15297
O14645	0.031969		0.001393		O60603	0.684438		0.006952		O75376	1.40545		0.153885																											Q13418	0.559463		P46934	0.258353		O14492	0.180115		O15315
O14646	0.039962		0.000781		O60662	0.0360231		0		O75390	0.255537		0.090991																											O43707	0.551471		Q9HAU4	0.256863		O14920	0.180115		O15350
O14647	0.007992		0		O60674	0.396254		0		O75400	2.89608		0.774195																											P50570	0.551471		P25786	0.255571		O15524	0.180115		O15357
O14649	0.071931		0.002055		O60684	0.0360231		0		O75410	0.085179		0.084889																											Q08947	0.551471		Q13418	0.254887		O43353	0.180115		O15360
O14653	0.031969		0.00052		O60706	0.0360231		0		O75419	0.596252		0.029863																											Q13077	0.551471		Q16665	0.254757		O60749	0.180115		O15371
O14654	0.071931		0.005686		O60711	0.0360231		0		O75444	0.425894		0.023309																											Q14172	0.551471		Q9UET6	0.254274		O75376	0.180115		O15372
O14656	0.055946		0.018226		O60716	0.144092		0		O75448	0.298126		0.011686																											Q14174	0.551471		Q07666	0.253138		P01185	0.180115		O15379
O14657	0.007992		0		O60729	0.0360231		0		O75460	0.340715		0.009638																											Q14205	0.551471		P23458	0.251824		P02768	0.180115		O15399
O14662	0.055946		0.003627		O60749	0.180115		0		O75486	0.212947		0.002407																											Q15945	0.551471		Q05397	0.251704		P09619	0.180115		O15455
O14669	0.023977		0.000638		O60763	0.0360231		0		O75489	0.085179		0																											Q16428	0.551471		Q96T58	0.251646		P10415	0.180115		O15457
O14672	0.071931		0.004733		O60814	0.0360231		0		O75496	0.255537		0.004574																											Q16484	0.551471		Q00403	0.250839		P10586	0.180115		O15467
O14678	0.039962		0.004122		O60825	0.0720461		0		O75528	0.340715		0.012426																											Q548X2	0.551471		O60684	0.24994		P14859	0.180115		O15492
O14682	0.015985		0.000627		O60831	0.0360231		0		O75534	0.212947		0.011711																											Q59HC3	0.551471		P02545	0.249737		P14923	0.180115		O15519
O14684	0.015985		1e-06		O60832	0.0360231		0		O75553	0.596252		0.030276																											Q5JXB4	0.551471		O95084	0.249083		P15498	0.180115		O15520
O14686	0.231777		0.151607		O60869	0.0360231		0		O75569	0.170358		0.003237																											Q5JXQ4	0.551471		P61586	0.248046		P21860	0.180115		O15524
O14709	0.031969		0.00285		O60880	0.0720461		0		O75582	0.681431		0.030063																											Q5JXW4	0.551471		Q9UKR5	0.246287		P24941	0.180115		O15530
O14713	0.047954		0.003623		O60884	0.0360231		0		O75586	0.468484		0.035355																											Q6NSJ9	0.551471		Q6ZTM5	0.246115		P29590	0.180115		O43148
O14717	0.119885		0.015066		O60888	0.0360231		0		O75592	0.212947		0.006931																											Q6PK12	0.551471		Q5VTD9	0.244357		P30518	0.180115		O43150
O14718	0.007992		0		O60907	0.0360231		0		O75593	0.255537		0.011796																											Q7KYP7	0.551471		Q8TBB1	0.243853		P38936	0.180115		O43157
O14727	0.13587		0.02377		O60925	0.0360231		0		O75618	0.340715		0.022386																											Q7KZ40	0.551471		P63208	0.239635		P46527	0.180115		O43166
O14730	0.063939		0.001941		O60934	0.144092		0		O75629	0.170358		0.005484																											Q8N754	0.551471		P01112	0.239436		P50539	0.180115		O43175
O14732	0.015985		3.9e-05		O60936	0.0720461		0		O75643	0.425894		0.04813																											Q8TBB1	0.551471		P19793	0.237203		P52292	0.180115		O43184
O14733	0.159847		0.012079		O75022	0.0360231		0		O75674	0.425894		0.064539																											Q8TCV2	0.551471		Q6EEV6	0.236644		P53779	0.180115		O43186
O14734	0.015985		0.000165		O75030	0.0360231		0		O75694	0.255537		0.007899																											Q8WTQ2	0.551471		Q04771	0.234924		P54278	0.180115		O43187
O14735	0.023977		0.001283		O75056	0.4683		0		O75716	0.255537		0.024978																											Q8WYB7	0.551471		P19784	0.234597		P54646	0.180115		O43193
O14737	0.095908		0.015748		O75083	0.0360231		0		O75771	0.170358		0.039361																											Q8WYB8	0.551471		P24928	0.234207		P55210	0.180115		O43251
O14744	0.191816		0.069748		O75146	0.0360231		0		O75791	0.851789		0.124456																											Q8WYB9	0.551471		P49768	0.23247		P55211	0.180115		O43255
O14745	0.375639		0.160055		O75150	0.0360231		0		O75815	0.936968		0.052155																											Q8WYC0	0.551471		Q92956	0.23241		P56945	0.180115		O43261
O14746	0.159847		0.033583		O75152	0.0360231		0		O75832	0.638842		0.026342																											Q8WYC1	0.551471		Q9NX58	0.230808		P62714	0.180115		O43264
O14757	0.199808		0.069922		O75177	0.0360231		0		O75839	0.042589		0																											Q8WYC2	0.551471		Q9NPD3	0.229632		P62736	0.180115		O43281
O14763	0.071931		0.001099		O75182	0.0720461		0		O75874	0.042589		0																											Q8WYC3	0.551471		P19012	0.226255		P63165	0.180115		O43283
O14764	0.031969		0.006598		O75271	0.0360231		0		O75884	0.085179		3.8e-05																											Q8WYC4	0.551471		P46531	0.225341		P63244	0.180115		O43291
O14770	0.015985		1.9e-05		O75293	0.0720461		0		O75886	0.383305		0.00665																											Q8WYC5	0.551471		P40425	0.225339		P67870	0.180115		O43293
O14773	0.271739		0.130182		O75306	0.0360231		0		O75915	0.042589		0																											Q8WYC6	0.551471		P51116	0.224826		P68363	0.180115		O43294
O14775	0.151854		0.062628		O75309	0.0360231		0		O75925	1.40545		0.213723																											Q8WYC7	0.551471		P60520	0.224715		P78352	0.180115		O43318
O14776	0.367647		0.063949		O75312	0.0720461		0		O75928	0.468484		0.020634																											Q8WYC8	0.551471		O75674	0.224648		Q00534	0.180115		O43324
O14777	0.255754		0.149354		O75323	0.0360231		0		O75934	0.127768		0.001554																											Q8WYC9	0.551471		Q9Y2I6	0.224102		Q07817	0.180115		O43353
O14782	0.023977		5.5e-05		O75330	0.144092		0		O75943	0.127768		0.001026																											Q8WYD0	0.551471		Q92597	0.223895		Q12888	0.180115		O43390
O14786	0.13587		0.052592		O75365	0.0360231		0		O75962	0.298126		0.009656																											Q8WYD1	0.551471		Q13137	0.223882		Q14686	0.180115		O43396
O14787	0.167839		0.019269		O75368	0.0360231		0		O75995	0.212947		0.000166																											Q8WYD2	0.551471		Q9NNW5	0.22358		Q15149	0.180115		O43426
O14788	0.111893		0.016397		O75376	0.180115		0		O76070	0.383305		0.048237																											Q8WYD3	0.551471		P35080	0.222981		Q16665	0.180115		O43463
O14791	0.015985		0		O75380	0.0360231		0		O76093	0.042589		0																											Q8WYD4	0.551471		Q12959	0.222892		Q8IZL8	0.180115		O43474
O14793	0.039962		0.001155		O75390	0.0360231		0		O94759	0.042589		0																											Q8WYD5	0.551471		Q96CW1	0.222495		Q8N2W9	0.180115		O43482
O14795	0.071931		0.005831		O75400	0.108069		0		O94762	0.383305		0.057729																											Q8WYD6	0.551471		Q8IZH2	0.2219		Q92731	0.180115		O43502
O14796	0.039962		0.001604		O75402	0.0360231		0		O94776	0.170358		0.000556																											Q8WYD7	0.551471		Q9Y3C5	0.221006		Q92769	0.180115		O43521
O14798	0.055946		0.006835		O75410	0.0360231		0		O94817	0.553663		0.035543																											Q8WYD8	0.551471		Q14194	0.21997		Q96RT1	0.180115		O43524
O14802	0.023977		0.031648		O75419	0.0360231		0		O94887	0.042589		0																											Q8WYD9	0.551471		P11802	0.219717		Q9Y6Q9	0.180115		O43541
O14807	0.071931		0.001262		O75444	0.108069		0		O94906	0.212947		0.008311																											Q8WYE0	0.551471		P98164	0.218756		Q9Y6X2	0.180115		O43542
O14810	0.015985		0		O75448	0.0720461		0		O94941	0.085179		0.00017																											Q8WYE1	0.551471		P29590	0.217831		O00253	0.144092		O43559
O14813	0.031969		0.01063		O75460	0.0360231		0		O94992	0.042589		0																											Q8WYE2	0.551471		Q14790	0.217142		O14745	0.144092		O43561
O14817	0.071931		0.014662		O75486	0.0360231		0		O95067	0.255537		0.087632																											Q8WYE3	0.551471		Q9BZL6	0.217058		O14757	0.144092		O43581
O14818	0.199808		0.019125		O75489	0.0360231		0		O95153	0.085179		0.000499																											Q8WYE4	0.551471		Q16637	0.216253		O14901	0.144092		O43586
O14828	0.007992		0		O75496	0.0360231		0		O95157	0.170358		2.8e-05																											Q8WYE5	0.551471		O60674	0.215833		O15198	0.144092		O43592
O14829	0.007992		0		O75528	0.108069		0		O95163	0.553663		0.024587																											Q8WYE6	0.551471		O00165	0.214481		O15379	0.144092		O43615
O14830	0.007992		0		O75534	0.0360231		0		O95182	0.042589		0																											Q8WYE7	0.551471		P32121	0.214423		O15530	0.144092		O43639
O14832	0.095908		0.033457		O75553	0.0720461		0		O95202	0.042589		0																											Q8WYE8	0.551471		Q16539	0.213507		O43524	0.144092		O43683
O14833	0.023977		0.000617		O75569	0.0720461		0		O95218	0.127768		0.000879																											Q8WYE9	0.551471		O00238	0.213316		O60716	0.144092		O43684
O14835	0.007992		0		O75582	0.0720461		0		O95219	0.170358		0.005893																											Q8WYF0	0.551471		P05783	0.213128		O60934	0.144092		O43699
O14836	0.047954		0.009867		O75586	0.0360231		0		O95229	0.127768		0.000395																											Q8WYF1	0.551471		O75554	0.213032		O75330	0.144092		O43707
O14842	0.015985		0.000144		O75592	0.0360231		0		O95243	0.085179		0.000259																											Q8WYF2	0.551471		Q9HC98	0.212442		P00995	0.144092		O43715
O14867	0.119885		0.000977		O75593	0.0360231		0		O95251	0.76661		0.090369																											Q8WYF3	0.551471		P01024	0.212419		P01100	0.144092		O43741
O14874	0.055946		0.048988		O75618	0.0720461		0		O95257	1.02215		0.119244																											Q8WYF4	0.551471		Q16891	0.211868		P04150	0.144092		O43768
O14879	0.047954		0.031818		O75629	0.0360231		0		O95270	0.809199		0.142693																											Q8WYF5	0.551471		Q96BK5	0.211319		P04406	0.144092		O43791
O14880	0.007992		0		O75643	0.0360231		0		O95295	0.425894		0.061841																											Q8WYF6	0.551471		Q9Y2X7	0.210031		P05106	0.144092		O43809
O14893	0.151854		0.005171		O75674	0.0720461		0		O95297	0.042589		0																											Q96T58	0.551471		P02686	0.208113		P06748	0.144092		O43815
O14901	0.031969		0.002512		O75694	0.0360231		0		O95359	0.298126		0.011482																											Q9UCW3	0.551471		P09429	0.207055		P07954	0.144092		O43823
O14907	0.047954		0.003294		O75716	0.0360231		0		O95376	0.553663		0.057567																											Q9UCW4	0.551471		Q8N2W9	0.206995		P08107	0.144092		O43847
O14908	0.319693		0.152572		O75771	0.0360231		0		O95405	0.72402		0.088303																											Q9UEH4	0.551471		Q04724	0.206698		P09038	0.144092		O43889
O14910	0.087916		0.020429		O75791	0.0360231		0		O95425	0.127768		0.001527																											Q9UME2	0.551471		P67870	0.206175		P09874	0.144092		O43900
O14917	0.007992		0		O75815	0.0720461		0		O95608	0.298126		0.00517																											Q9UMG1	0.551471		P07910	0.205437		P10809	0.144092		O43929
O14920	0.599425		0.130687		O75832	0.0360231		0		O95617	0.298126		0.00517																											Q9UMK6	0.551471		P14672	0.205041		P11021	0.144092		O60244
O14921	0.007992		0		O75839	0.0360231		0		O95630	0.553663		0.079913																											Q9UMK7	0.551471		P01903	0.204653		P11388	0.144092		O60258
O14924	0.111893		0.036402		O75874	0.0360231		0		O95631	0.042589		0																											Q9UMK8	0.551471		Q5T5T6	0.202465		P13010	0.144092		O60260
O14925	0.039962		0.016072		O75882	0.0360231		0		O95633	0.127768		0.006405																											Q9UPB4	0.551471		Q05209	0.201324		P15172	0.144092		O60285
O14929	0.023977		0.000786		O75884	0.0360231		0		O95644	0.170358		0.004511																											Q9UPB5	0.551471		Q8WXH0	0.201032		P15311	0.144092		O60307
O14931	0.015985		1.8e-05		O75886	0.0360231		0		O95704	0.127768		0.001785																											P20936	0.543478		Q05513	0.200481		P15559	0.144092		O60341
O14933	0.127877		0.007401		O75915	0.0360231		0		O95714	0.127768		0.002439																											P46379	0.543478		Q9UKY1	0.200469		P15941	0.144092		O60346
O14936	0.319693		0.124637		O75925	0.216138		0		O95716	0.042589		0																											P63244	0.543478		Q9HCE7	0.199985		P16591	0.144092		O60356
O14939	0.215793		0.121961		O75928	0.0720461		0		O95747	0.340715		0.000863																											Q12959	0.543478		P99999	0.199531		P17480	0.144092		O60381
O14944	0.015985		0		O75934	0.0720461		0		O95750	0.085179		0.000225																											Q15645	0.543478		O95967	0.199225		P19338	0.144092		O60437
O14949	0.031969		0.002099		O75943	0.0360231		0		O95757	0.340715		0.023527																											Q9HAU4	0.543478		P16473	0.198109		P19793	0.144092		O60449
O14957	0.007992		0		O75962	0.0360231		0		O95782	0.468484		0.087798																											Q9Y265	0.543478		Q8NBJ4	0.197629		P23025	0.144092		O60496
O14958	0.039962		0.011478		O75995	0.0720461		0		O95819	0.212947		0.001901																											Q9Y3C7	0.543478		P05060	0.1975		P24928	0.144092		O60500
O14964	0.495524		0.318997		O76024	0.108069		0		O95873	0.042589		0																											Q04724	0.535486		Q86XW5	0.196302		P25098	0.144092		O60543
O14965	0.191816		0.065008		O76070	0.0720461		0		O95886	0.511073		0.007983																											Q14289	0.535486		Q13158	0.196001		P25445	0.144092		O60551
O14966	0.007992		0		O76093	0.108069		0		O95967	0.596252		0.047119																											Q14974	0.535486		Q15653	0.193104		P25490	0.144092		O60563
O14967	0.007992		0		O94759	0.0360231		0		O95983	0.170358		0.00462																											Q92831	0.535486		P61978	0.19155		P25963	0.144092		O60583
O14974	0.143862		0.034715		O94762	0.0360231		0		O95997	0.212947		0.004292																											O14641	0.527494		Q14192	0.190416		P27694	0.144092		O60592
O14975	0.007992		0		O94776	0.0360231		0		O96013	0.255537		0.003428																											O43353	0.527494		P49407	0.189633		P27695	0.144092		O60593
O14976	0.079923		0.006918		O94817	0.0360231		0		O96018	0.085179		0.000367																											P01112	0.527494		Q7L622	0.189538		P29120	0.144092		O60602
O14977	0.007992		0		O94887	0.0360231		0		O96019	0.851789		0.093272																											P05556	0.527494		P33993	0.189132		P35557	0.144092		O60662
O14978	0.087916		0.011844		O94906	0.0720461		0		P00338	0.298126		0.031748																											Q5T5T6	0.527494		Q9GZT8	0.188481		P36897	0.144092		O60674
O14979	0.023977		0.000387		O94916	0.0360231		0		P00450	0.085179		0.000407																											Q86VP1	0.527494		P78396	0.18832		P38646	0.144092		O60684
O14980	0.423593		0.275388		O94941	0.0360231		0		P00491	0.298126		0.028102																											Q9BTT4	0.527494		P01876	0.187724		P42681	0.144092		O60706
O14981	0.015985		0.000149		O94992	0.0360231		0		P00492	0.340715		0.023035																											Q9NWA0	0.527494		Q96EZ8	0.187174		P42684	0.144092		O60711
O14983	0.007992		0		O95067	0.0360231		0		P00519	4.89778		2.18606																											P02647	0.519501		O95405	0.187066		P42858	0.144092		O60716
O14986	0.031969		0.000648		O95153	0.0360231		0		P00558	0.170358		0.001122																											P04278	0.519501		Q13813	0.186879		P43405	0.144092		O60729
O14994	0.023977		0		O95156	0.0360231		0		P00747	0.596252		0.107653																											P62714	0.519501		Q16630	0.186858		P46109	0.144092		O60749
O14997	0.127877		0.037357		O95157	0.0720461		0		P00797	0.042589		0																											Q93009	0.519501		P31749	0.186853		P49407	0.144092		O60763
O15013	0.039962		0.003143		O95163	0.0720461		0		P01011	0.212947		0.094327																											Q9H4B7	0.519501		Q9BQY4	0.186251		P49715	0.144092		O60814
O15014	0.007992		0		O95182	0.0360231		0		P01023	0.383305		0.061707																											Q9Y3C5	0.519501		Q9GZM8	0.185124		P49768	0.144092		O60825
O15015	0.039962		0.004447		O95202	0.0360231		0		P01033	0.212947		0.010825																											Q9Y618	0.519501		P04156	0.184897		P51813	0.144092		O60831
O15018	0.047954		0.015274		O95218	0.0360231		0		P01100	1.70358		0.28548																											Q01201	0.511509		Q9Y3C7	0.184467		P51948	0.144092		O60832
O15020	0.087916		0.013764		O95219	0.108069		0		P01106	5.66439		2.93682																											Q13137	0.511509		P08651	0.184		P53350	0.144092		O60869
O15021	0.007992		0		O95229	0.0360231		0		P01112	1.83135		0.528879																											Q15149	0.511509		Q7L5D6	0.183295		P54132	0.144092		O60880
O15027	0.031969		0.00303		O95238	0.0360231		0		P01133	0.340715		0.017961																											Q9Y3Q8	0.511509		P62805	0.182316		P55072	0.144092		O60884
O15031	0.039962		0.004341		O95243	0.0360231		0		P01135	0.255537		0.013756																											O15379	0.503517		O00231	0.180828		P55851	0.144092		O60888
O15032	0.007992		0		O95251	0.0720461		0		P01137	0.681431		0.127467																											O95402	0.503517		Q13233	0.180584		P55916	0.144092		O60907
O15037	0.007992		0		O95257	0.0720461		0		P01215	0.085179		0.000914																											P22392	0.503517		Q9BUZ4	0.180375		P56537	0.144092		O60925
O15041	0.007992		0		O95270	0.0360231		0		P01243	0.170358		0.003936																											P35568	0.503517		Q13009	0.178741		P56545	0.144092		O60934
O15042	0.039962		0.002031		O95295	0.0360231		0		P01275	0.085179		0.00168																											Q04917	0.503517		P11274	0.178621		P61244	0.144092		O60936
O15047	0.007992		0		O95297	0.0360231		0		P01303	0.042589		0																											Q5JR01	0.503517		Q10567	0.177143		P62258	0.144092		O75022
O15049	0.015985		0.000299		O95359	0.0360231		0		P01344	0.340715		0.03073																											Q92597	0.503517		P40855	0.176794		P68036	0.144092		O75030
O15055	0.063939		0.003848		O95376	0.108069		0		P01730	0.596252		0.207625																											Q9Y2I6	0.503517		P22607	0.176721		P98177	0.144092		O75056
O15056	0.063939		0.002097		O95405	0.108069		0		P01876	0.511073		0.032125																											O14964	0.495524		Q96S59	0.176364		Q00610	0.144092		O75083
O15061	0.015985		5.6e-05		O95425	0.0360231		0		P01889	0.042589		0																											P09619	0.495524		Q99689	0.176229		Q02447	0.144092		O75146
O15062	0.015985		0.000427		O95445	0.0360231		0		P01891	0.212947		0.005014																											P15311	0.495524		Q14289	0.175191		Q05516	0.144092		O75150
O15065	0.007992		0		O95608	0.0360231		0		P01903	0.170358		0.108227																											P15498	0.495524		Q15811	0.17512		Q07889	0.144092		O75152
O15066	0.047954		0.000857		O95617	0.0360231		0		P01906	0.085179		0																											P78396	0.495524		Q13873	0.174664		Q07954	0.144092		O75177
O15067	0.095908		0.002717		O95625	0.0360231		0		P01918	0.085179		0																											Q07817	0.495524		P63261	0.174629		Q09428	0.144092		O75182
O15068	0.039962		0.000796		O95630	0.0360231		0		P02452	0.596252		0.086422																											Q15654	0.495524		Q9H1I8	0.174202		Q12824	0.144092		O75271
O15070	0.015985		0.000318		O95631	0.0360231		0		P02533	0.255537		0.005071																											Q92956	0.495524		Q04917	0.174033		Q12834	0.144092		O75293
O15078	0.215793		0.025195		O95633	0.0360231		0		P02538	0.170358		0.002617																											O00213	0.487532		O95777	0.173583		Q12873	0.144092		O75306
O15079	0.007992		0		O95644	0.0360231		0		P02545	0.894378		0.152276																											P01857	0.487532		Q9Y3A3	0.173401		Q13322	0.144092		O75309
O15083	0.055946		0.001128		O95684	0.0360231		0		P02741	0.170358		0.002153																											P33993	0.487532		Q9Y5V3	0.173399		Q13347	0.144092		O75312
O15084	0.015985		0.000393		O95704	0.0720461		0		P02751	1.53322		0.535178																											O75376	0.47954		Q8WUM4	0.172846		Q13362	0.144092		O75323
O15085	0.167839		0.052946		O95714	0.0360231		0		P02763	0.085179		0.00063																											P08631	0.47954		Q99996	0.172738		Q13480	0.144092		O75330
O15105	0.391624		0.100218		O95716	0.0360231		0		P02765	0.170358		0.005295																											P17676	0.47954		Q15052	0.172474		Q13526	0.144092		O75365
O15111	0.567455		0.139676		O95747	0.0360231		0		P02768	1.23509		0.281999																											P42229	0.47954		Q5JY77	0.171781		Q13535	0.144092		O75368
O15116	0.327685		0.270606		O95750	0.0360231		0		P02771	0.085179		9e-06																											Q00403	0.47954		Q99962	0.169627		Q13547	0.144092		O75376
O15117	0.119885		0.004149		O95757	0.0360231		0		P02786	0.340715		0.0386																											Q13177	0.47954		O95376	0.169606		Q13596	0.144092		O75380
O15120	0.015985		0		O95782	0.0360231		0		P02788	0.170358		0.037405																											Q99728	0.47954		O00213	0.169251		Q14191	0.144092		O75390
O15121	0.087916		0.018162		O95819	0.0360231		0		P03950	0.085179		0.004918																											O75554	0.471547		Q99816	0.16894		Q14683	0.144092		O75400
O15123	0.015985		0		O95837	0.0360231		0		P04004	0.553663		0.08206																											P01100	0.471547		Q99700	0.16819		Q16539	0.144092		O75402
O15125	0.047954		0.002733		O95873	0.0360231		0		P04040	0.255537		0.011076																											P10276	0.471547		P27824	0.166279		Q16543	0.144092		O75410
O15126	0.071931		0.032111		O95886	0.0360231		0		P04049	2.64054		0.958062																											P11802	0.471547		P07237	0.165951		Q7L5N1	0.144092		O75419
O15127	0.047954		0.012123		O95967	0.0360231		0		P04075	0.255537		0.002652																											Q15628	0.471547		P60484	0.165942		Q86YN6	0.144092		O75444
O15129	0.015985		0.001142		O95983	0.0360231		0		P04083	0.340715		0.007639																											Q99873	0.471547		P01730	0.165922		Q8TEW0	0.144092		O75448
O15130	0.023977		0.015787		O95988	0.0360231		0		P04114	0.340715		0.009831																											P25786	0.463555		O43914	0.165677		Q8TEW6	0.144092		O75460
O15131	0.023977		8.1e-05		O95997	0.0360231		0		P04150	2.98126		1.05231																											P29590	0.463555		P50148	0.165157		Q8WUM4	0.144092		O75486
O15143	0.071931		0.004623		O95999	0.972622		0.072185		P04156	0.681431		0.078953																											P49768	0.463555		P08631	0.165142		Q92878	0.144092		O75489
O15144	0.063939		0.003657		O96013	0.0360231		0		P04181	0.255537		0.006904																											P60520	0.463555		Q99963	0.164915		Q96JC1	0.144092		O75496
O15145	0.167839		0.050346		O96017	1.29683		0.028521		P04183	0.511073		0.046958																											Q07954	0.463555		P01042	0.16482		Q99623	0.144092		O75528
O15146	0.055946		0.031089		O96018	0.0360231		0		P04264	0.425894		0.015839																											Q16623	0.463555		Q6UWE0	0.164338		Q99704	0.144092		O75534
O15151	0.215793		0.052159		O96019	0.0360231		0		P04271	0.425894		0.04318																											Q9Y2X7	0.463555		Q96EY1	0.164187		Q99708	0.144092		O75553
O15155	0.015985		0.000263		P00338	0.0360231		0		P04350	1.02215		0.050134																											P67870	0.455563		P00747	0.164129		Q99933	0.144092		O75569
O15156	0.015985		8e-06		P00450	0.0360231		0		P04406	1.74617		0.396022																											P78527	0.455563		Q96KQ7	0.163907		Q99966	0.144092		O75582
O15160	0.071931		0.003612		P00491	0.0720461		0		P04629	1.40545		0.231902																											Q07157	0.455563		P12830	0.162411		Q9BXW9	0.144092		O75586
O15162	1.26279		1.13541		P00492	0.0360231		0		P04731	0.042589		0																											Q96ST3	0.455563		P06213	0.161749		Q9H4B7	0.144092		O75592
O15164	0.207801		0.033598		P00519	0.504323		0		P04792	0.72402		0.132113																											P62805	0.44757		P06733	0.161684		Q9NY61	0.144092		O75593
O15169	0.287724		0.08327		P00533	9.72622		0.343305		P04899	0.936968		0.323657																											Q86XW5	0.44757		Q92900	0.16155		Q9UJU3	0.144092		O75618
O15173	0.007992		0		P00558	0.0360231		0		P05023	0.383305		0.024609																											O60684	0.439578		O75376	0.160892		Q9UKG1	0.144092		O75629
O15182	0.031969		0.00168		P00747	0.0360231		0		P05026	0.042589		0																											P12830	0.439578		P08195	0.160861		Q9UNH7	0.144092		O75643
O15194	0.007992		0		P00797	0.0360231		0		P05060	0.553663		0.110024																											P43403	0.439578		Q99972	0.160114		Q9Y6K9	0.144092		O75674
O15197	0.087916		0.019206		P00995	0.144092		0		P05067	2.34242		0.890301																											P63208	0.439578		O14745	0.160055		O00203	0.108069		O75694
O15198	2.19789		2.16787		P01011	0.0360231		0		P05090	0.127768		0.00143																											Q06187	0.439578		Q07817	0.159046		O00220	0.108069		O75716
O15205	0.023977		0.001809		P01023	0.0720461		0		P05106	1.06474		0.11067																											Q15038	0.439578		P62826	0.157973		O14559	0.108069		O75771
O15209	0.023977		0.000879		P01033	0.0360231		0		P05107	0.851789		0.089489																											Q16637	0.439578		Q9Y572	0.157879		O14640	0.108069		O75791
O15211	0.063939		0.002181		P01100	0.144092		0		P05109	0.511073		0.083802																											Q8N9S6	0.439578		P49703	0.157599		O14936	0.108069		O75815
O15212	0.055946		0.000358		P01106	0.288184		0		P05114	0.298126		0.007203																											O00141	0.431586		Q9UI14	0.157552		O14964	0.108069		O75832
O15226	0.047954		0.001507		P01111	0.504323		0.021968		P05120	0.042589		0																											O95967	0.431586		Q16531	0.157044		O15164	0.108069		O75839
O15228	0.023977		0.016031		P01112	0.216138		0		P05121	0.340715		0.027269																											P05783	0.431586		Q96EK5	0.156084		O15297	0.108069		O75874
O15229	0.007992		0		P01116	0.504323		0		P05129	1.02215		0.083295																											P07384	0.431586		Q13077	0.155932		O43264	0.108069		O75882
O15230	0.1039		0.052549		P01133	0.0720461		0		P05141	0.638842		0.018873																											Q9BQY4	0.431586		P07355	0.155253		O43542	0.108069		O75884
O15232	0.015985		0		P01135	0.0720461		0		P05204	0.255537		0.006834																											Q9UMX0	0.431586		O95751	0.154588		O43639	0.108069		O75886
O15234	0.031969		0.000154		P01137	0.0360231		0		P05230	0.255537		0.011079																											O14980	0.423593		Q99623	0.154543		O43707	0.108069		O75915
O15235	0.047954		0.027524		P01185	0.180115		5.2e-05		P05362	0.255537		0.007422																											P10721	0.423593		Q96EV8	0.154231		O43815	0.108069		O75925
O15239	0.007992		0		P01189	0.324207		0.000474		P05412	3.6201		1.14749																											P11831	0.423593		P52292	0.153912		O60258	0.108069		O75928
O15247	0.007992		0		P01215	0.0360231		0		P05549	0.511073		0.108183																											Q92624	0.423593		Q9UMX1	0.153796		O75400	0.108069		O75934
O15254	0.007992		0		P01243	0.0720461		0		P05556	1.40545		0.313312																											Q99689	0.423593		O95257	0.153467		O75444	0.108069		O75943
O15255	0.015985		7.1e-05		P01275	0.0360231		0		P05783	1.57581		0.324783																											Q9Y5V3	0.423593		Q9NRD5	0.153246		O75528	0.108069		O75962
O15258	0.023977		0.00027		P01303	0.0720461		0		P05787	0.681431		0.060077																											P09429	0.415601		P16070	0.153124		O76024	0.108069		O75995
O15259	0.095908		0.040474		P01308	0.576369		0.065988		P06239	3.06644		0.695737																											P11387	0.415601		P56545	0.152913		O76093	0.108069		O76024
O15263	0.015985		0.002866		P01344	0.0360231		0		P06241	5.91993		1.86266																											P49407	0.415601		Q06187	0.152657		O95219	0.108069		O76070
O15264	0.063939		0.00139		P01584	0.324207		0.007051		P06396	0.809199		0.091624																											P51532	0.415601		O14908	0.152572		O95376	0.108069		O76093
O15265	0.111893		0.024398		P01589	0.252161		0		P06401	1.06474		0.130834																											P61978	0.415601		P61289	0.152043		O95405	0.108069		O94759
O15266	0.007992		0		P01730	0.108069		0		P06454	0.936968		0.079786																											Q07889	0.415601		Q14789	0.151804		P01730	0.108069		O94762
O15269	0.047954		0.019716		P01876	0.0360231		0		P06493	3.02385		1.01404																											Q09028	0.415601		O14686	0.151607		P02545	0.108069		O94776
O15270	0.015985		0.000539		P01889	0.0360231		0		P06576	0.340715		0.021337																											Q13555	0.415601		P16112	0.151298		P04264	0.108069		O94817
O15273	0.055946		0.007582		P01891	0.0720461		0		P06702	0.212947		0.005166																											Q15008	0.415601		P30153	0.151017		P04899	0.108069		O94887
O15281	0.023977		6.3e-05		P01903	0.0360231		0		P06733	0.468484		0.175339																											Q9HAW0	0.415601		O94817	0.150674		P05230	0.108069		O94906
O15287	0.119885		0.038293		P01906	0.0360231		0		P06748	1.32027		0.341447																											Q9NPD3	0.415601		P11831	0.149836		P05783	0.108069		O94916
O15291	0.007992		0		P01918	0.0360231		0		P06753	0.596252		0.098507																											O43426	0.407609		P78527	0.149489		P07332	0.108069		O94941
O15294	0.159847		0.077652		P02008	0.0360231		0		P07148	0.042589		0																											O60383	0.407609		O14777	0.149354		P07355	0.108069		O94992
O15297	0.023977		0.000168		P02452	0.0360231		0		P07195	0.042589		0																											P05129	0.407609		P15924	0.149293		P07585	0.108069		O95067
O15303	0.007992		0		P02533	0.0360231		0		P07332	0.468484		0.028485																											P55210	0.407609		P61204	0.148737		P07948	0.108069		O95153
O15304	0.063939		0.018309		P02538	0.0360231		0		P07339	0.298126		0.022411																											P56945	0.407609		P30101	0.148392		P08575	0.108069		O95156
O15305	0.015985		0.015787		P02545	0.108069		0		P07355	0.76661		0.20088																											Q05586	0.407609		Q92831	0.148246		P08620	0.108069		O95157
O15315	0.063939		0.005744		P02741	0.0360231		0		P07384	0.809199		0.182058																											Q13158	0.407609		P11362	0.148172		P08648	0.108069		O95163
O15320	0.023977		0.003889		P02751	0.0360231		0		P07437	1.32027		0.080494																											Q15365	0.407609		P60228	0.147981		P08670	0.108069		O95182
O15335	0.007992		0		P02763	0.0360231		0		P07585	0.425894		0.046688																											Q16891	0.407609		P04792	0.147856		P10589	0.108069		O95202
O15342	0.007992		0		P02765	0.0360231		0		P07602	0.255537		0.02616																											Q8WZ42	0.407609		P51681	0.147794		P10644	0.108069		O95218
O15344	0.055946		0.007883		P02768	0.180115		0		P07741	0.127768		0.001417																											Q99963	0.407609		Q12929	0.146802		P10767	0.108069		O95219
O15350	0.279731		0.05682		P02771	0.0360231		0		P07766	0.425894		0.009264																											Q9UHD2	0.407609		P15923	0.146128		P10828	0.108069		O95229
O15354	0.015985		3.1e-05		P02786	0.0360231		0		P07814	0.638842		0.07136																											Q9Y383	0.407609		O76071	0.144911		P10909	0.108069		O95238
O15355	0.031969		0.001785		P02788	0.0360231		0		P07858	0.298126		0.094629																											Q9Y6Q9	0.407609		Q9GZR7	0.143238		P11168	0.108069		O95243
O15357	0.055946		0.00137		P03372	6.48415		0.481624		P07900	2.76831		0.760632																											P08069	0.399616		P10644	0.143095		P11274	0.108069		O95251
O15360	0.095908		0.011715		P03950	0.0360231		0		P07910	0.809199		0.149339																											P09874	0.399616		O43318	0.142983		P11487	0.108069		O95257
O15371	0.087916		0.003651		P03971	0.0360231		0		P07947	1.10732		0.069562																											P30153	0.399616		P11940	0.142811		P12034	0.108069		O95270
O15372	0.1039		0.022616		P04004	0.0360231		0		P07948	2.98126		0.587195																											P32121	0.399616		Q9NX70	0.142526		P13569	0.108069		O95295
O15375	0.007992		0		P04040	0.0360231		0		P07949	1.14992		0.255433																											P46527	0.399616		P31947	0.142474		P13688	0.108069		O95297
O15379	0.503517		0.105619		P04049	0.324207		0		P07951	0.298126		0.038267																											Q13813	0.399616		P08138	0.142198		P13945	0.108069		O95359
O15381	0.015985		9.9e-05		P04054	0.0360231		0		P07996	0.468484		0.018917																											Q8WXA9	0.399616		Q01082	0.141971		P14625	0.108069		O95376
O15389	0.007992		0		P04075	0.0720461		0		P08034	0.170358		0.001551																											Q9H1Y0	0.399616		Q09028	0.141696		P15153	0.108069		O95405
O15392	0.119885		0.028414		P04083	0.0720461		0		P08047	2.76831		0.945124																											Q9HC98	0.399616		Q14203	0.141141		P15170	0.108069		O95425
O15394	0.007992		0		P04114	0.0360231		0		P08069	1.53322		0.301712																											Q9UER7	0.399616		P41220	0.140789		P15336	0.108069		O95445
O15395	0.007992		0		P04150	0.144092		0		P08107	0.553663		0.025957																											Q9UKY1	0.399616		P11473	0.140471		P15884	0.108069		O95608
O15397	0.055946		0.004922		P04156	0.0360231		0		P08123	0.340715		0.018093																											O15105	0.391624		O43175	0.140185		P15923	0.108069		O95617
O15399	0.271739		0.047034		P04181	0.0360231		0		P08134	0.298126		0.024383																											O76071	0.391624		Q01201	0.139899		P16070	0.108069		O95625
O15400	0.087916		0.018664		P04183	0.0360231		0		P08138	0.894378		0.232098																											P46109	0.391624		Q9Y6Q9	0.139887		P16104	0.108069		O95630
O15409	0.015985		0		P04264	0.108069		0		P08195	0.340715		0.017768																											P46531	0.391624		O15111	0.139676		P16112	0.108069		O95631
O15414	0.015985		0.000112		P04271	0.0360231		0		P08237	0.170358		0.02289																											P98164	0.391624		O95251	0.138954		P16220	0.108069		O95633
O15427	0.007992		0		P04350	0.0360231		0		P08238	2.21465		0.45359																											Q07666	0.391624		Q06455	0.13805		P16615	0.108069		O95644
O15428	0.007992		0		P04406	0.144092		0		P08253	0.638842		0.280938																											Q5JY77	0.391624		P21817	0.137778		P17275	0.108069		O95684
O15437	0.007992		0		P04626	4.32277		0.08992		P08476	0.340715		0.026965																											Q9P2S5	0.391624		P10321	0.13748		P17535	0.108069		O95704
O15442	0.023977		0.001094		P04629	0.0720461		0		P08514	0.170358		0.003635																											O00221	0.383632		P05129	0.13691		P17706	0.108069		O95714
O15444	0.031969		0.015867		P04637	10.8069		0.470789		P08571	0.170358		0.00191																											O00231	0.383632		P61247	0.136245		P18825	0.108069		O95716
O15446	0.039962		0.000328		P04731	0.0360231		0		P08575	0.894378		0.1372																											O95751	0.383632		Q13263	0.136118		P18847	0.108069		O95747
O15455	0.063939		0.00531		P04792	0.0720461		0		P08579	0.212947		0.004553																											P00747	0.383632		Q13616	0.136111		P20226	0.108069		O95750
O15457	0.039962		0.001257		P04899	0.108069		0		P08620	0.042589		0																											P06748	0.383632		P37840	0.136104		P20585	0.108069		O95757
O15460	0.015985		7.4e-05		P05023	0.0360231		0		P08621	0.553663		0.074152																											P24385	0.383632		O43353	0.135866		P20749	0.108069		O95782
O15463	0.007992		0		P05026	0.0360231		0		P08631	1.6184		0.093233																											P30154	0.383632		P25788	0.135611		P21333	0.108069		O95819
O15467	0.039962		0.012454		P05060	0.0720461		0		P08648	0.425894		0.010584																											P35080	0.383632		Q9HC24	0.134908		P21781	0.108069		O95837
O15479	0.271739		0.035948		P05067	0.0720461		0		P08670	2.93867		1.08438																											P53350	0.383632		P01241	0.134161		P21796	0.108069		O95873
O15481	0.015985		1e-06		P05090	0.0360231		0		P08700	0.085179		0																											Q00535	0.383632		P05107	0.134103		P22736	0.108069		O95886
O15482	0.007992		0		P05106	0.144092		0		P08729	0.255537		0.015756																											Q01094	0.383632		P09619	0.134014		P23443	0.108069		O95967
O15483	0.047954		0.003174		P05107	0.0720461		0		P08754	0.340715		0.064905																											Q13547	0.383632		Q07889	0.133264		P24666	0.108069		O95983
O15488	0.023977		0.006739		P05109	0.0360231		0		P08758	0.127768		0.001305																											Q15596	0.383632		P31689	0.132867		P25054	0.108069		O95988
O15492	0.095908		0.021963		P05114	0.0360231		0		P08865	0.212947		0.001751																											Q16665	0.383632		P63010	0.132655		P27540	0.108069		O95997
O15496	0.015985		0.0025		P05120	0.0360231		0		P08887	0.468484		0.510784																											Q9H1I8	0.383632		Q8N6Y0	0.132393		P27797	0.108069		O96013
O15499	0.007992		0		P05121	0.0360231		0		P08913	0.255537		0.026174																											O14745	0.375639		Q9BYR0	0.132315		P28749	0.108069		O96018
O15503	0.023977		0.000144		P05129	0.0720461		0		P08962	0.383305		0.110665																											O75925	0.375639		P49736	0.13214		P29466	0.108069		O96019
O15504	0.015985		0.001588		P05141	0.0360231		0		P09016	0.085179		0.002403																											O94817	0.375639		P21980	0.131917		P30153	0.108069		P00338
O15511	0.047954		0.000238		P05164	0.0720461		0		P09038	0.383305		0.017859																											P55036	0.375639		P27448	0.131743		P30305	0.108069		P00450
O15514	0.111893		0.001363		P05204	0.0360231		0		P09211	0.298126		0.009317																											P63261	0.375639		P01023	0.131534		P31371	0.108069		P00491
O15516	0.023977		0.000119		P05230	0.108069		0		P09327	0.170358		0.012739																											Q8N2W9	0.375639		P08069	0.131441		P32019	0.108069		P00492
O15519	0.295716		0.034219		P05231	0.432277		0		P09429	1.06474		0.170984																											Q92731	0.375639		O14920	0.130687		P32119	0.108069		P00519
O15520	0.023977		0.001098		P05362	0.0720461		0		P09471	0.212947		0.000514																											Q9BVJ6	0.375639		P06748	0.130551		P32780	0.108069		P00558
O15523	0.047954		0.004575		P05412	0.288184		0		P09496	0.170358		0.002013																											Q9GZT8	0.375639		Q9UHX1	0.130522		P33993	0.108069		P00747
O15524	0.327685		0.057383		P05549	0.216138		0		P09497	0.212947		0.003374																											O14776	0.367647		P46527	0.130428		P35221	0.108069		P00797
O15525	0.199808		0.040249		P05556	0.0720461		0		P09529	0.212947		0.002344																											O96019	0.367647		P35579	0.130281		P35680	0.108069		P00995
O15527	0.047954		0.017881		P05783	0.108069		0		P09619	1.83135		0.319398																											P38646	0.367647		Q13625	0.130185		P35869	0.108069		P01011
O15530	0.295716		0.114009		P05787	0.0720461		0		P09622	0.042589		0																											P62826	0.367647		O14773	0.130182		P39880	0.108069		P01023
O15533	0.063939		0.008067		P06213	2.59366		0.15015		P09629	0.255537		0.024649																											Q14789	0.367647		O95870	0.129791		P40189	0.108069		P01033
O15534	0.071931		0.006028		P06239	0.288184		0		P09661	0.298126		0.014081																											P02545	0.359655		P08581	0.129752		P42679	0.108069		P01100
O15535	0.023977		0.000155		P06241	0.360231		0		P09769	0.553663		0.016923																											P02686	0.359655		P21860	0.129727		P43403	0.108069		P01106
O15539	0.031969		0.000282		P06396	0.0360231		0		P09848	0.085179		0.000231																											P11274	0.359655		O00453	0.129454		P48023	0.108069		P01112
O15547	0.007992		0		P06400	5.6196		0.245882		P09874	1.6184		0.415373																											P15923	0.359655		P34931	0.129427		P48552	0.108069		P01116
O15550	0.023977		0.000829		P06401	0.0360231		0		P09884	0.468484		0.091948																											P27824	0.359655		P36542	0.129005		P49116	0.108069		P01133
O15551	0.071931		0.016408		P06454	0.0360231		0		P09960	0.042589		0																											P61769	0.359655		P20936	0.128996		P49454	0.108069		P01135
O15552	0.015985		3.2e-05		P06493	0.324207		0		P10071	0.340715		0.016448																											P62195	0.359655		Q01780	0.128315		P49662	0.108069		P01137
O15553	0.023977		0.000322		P06576	0.0720461		0		P10242	0.638842		0.029502																											Q13546	0.359655		Q9Y618	0.127761		P49815	0.108069		P01215
O15554	0.007992		0		P06702	0.0360231		0		P10244	0.851789		0.095877																											Q8N6Y0	0.359655		Q92561	0.127282		P49959	0.108069		P01243
O19626	0.007992		0		P06733	0.0360231		0		P10276	2.04429		0.394544																											Q92796	0.359655		O95166	0.126973		P50570	0.108069		P01275
O19655	0.007992		0		P06748	0.144092		0		P10301	0.511073		0.030372																											Q96EZ8	0.359655		P61421	0.126834		P50613	0.108069		P01303
O19707	0.007992		0		P06753	0.0720461		0		P10412	0.170358		0.007051																											O95251	0.351662		Q96KG7	0.126796		P50750	0.108069		P01344
O43143	0.055946		0.005031		P07148	0.0360231		0		P10415	2.08688		0.591024																											P05106	0.351662		O95295	0.126565		P51149	0.108069		P01589
O43148	0.015985		0.000209		P07195	0.0360231		0		P10451	0.340715		0.022301																											P07437	0.351662		P51532	0.126357		P51531	0.108069		P01730
O43149	0.023977		0.000291		P07332	0.108069		0		P10586	0.425894		0.025095																											P07910	0.351662		P22392	0.124968		P51617	0.108069		P01876
O43150	0.167839		0.026249		P07339	0.0720461		0		P10588	0.170358		0.000259																											P10636	0.351662		P56945	0.124938		P51812	0.108069		P01889
O43155	0.007992		0		P07355	0.108069		0		P10589	0.76661		0.112443																											P11940	0.351662		Q14721	0.124922		P51843	0.108069		P01891
O43156	0.007992		0		P07384	0.0360231		0		P10599	0.383305		0.014812																											P15336	0.351662		O14936	0.124637		P51946	0.108069		P01903
O43157	0.087916		0.027022		P07437	0.0720461		0		P10600	0.212947		0.001757																											P27797	0.351662		Q16820	0.124038		P52333	0.108069		P01906
O43163	0.007992		0		P07550	1.00865		0.055908		P10606	0.042589		0																											P49736	0.351662		Q14315	0.124033		P52735	0.108069		P01918
O43166	0.023977		0.000999		P07585	0.108069		0		P10619	0.042589		0																											P51812	0.351662		P09874	0.12349		P54764	0.108069		P02008
O43167	0.007992		0		P07602	0.0360231		0		P10636	1.40545		0.217397																											Q02156	0.351662		Q6P5Y1	0.122686		P55075	0.108069		P02452
O43169	0.007992		0		P07741	0.0360231		0		P10644	0.553663		0.084981																											Q8IZH2	0.351662		P10909	0.122088		P55212	0.108069		P02533
O43172	0.063939		0.013729		P07766	0.0360231		0		P10721	1.70358		0.213244																											Q96CW1	0.351662		P55210	0.121984		P55957	0.108069		P02538
O43173	0.007992		0		P07814	0.0360231		0		P10767	0.042589		0																											Q99614	0.351662		O14939	0.121961		P61088	0.108069		P02545
O43175	0.295716		0.140185		P07858	0.0360231		0		P10768	0.042589		0																											Q99623	0.351662		Q9H4K1	0.121958		P63010	0.108069		P02741
O43184	0.1039		0.021195		P07900	0.360231		0		P10809	0.72402		0.127801																											Q9UBN6	0.351662		Q6ZU52	0.121482		P67775	0.108069		P02751
O43186	0.1039		0.04864		P07910	0.0360231		0		P10827	1.06474		0.108729																											O43639	0.34367		Q99417	0.121357		P67809	0.108069		P02763
O43187	0.111893		0.009692		P07947	0.0720461		0		P10828	1.32027		0.173258																											O95405	0.34367		P17676	0.121293		P78396	0.108069		P02765
O43189	0.023977		0.000462		P07948	0.108069		0		P10909	0.298126		0.017414																											O95793	0.34367		O43586	0.121263		P78527	0.108069		P02768
O43193	0.031969		0.044888		P07949	0.0360231		0		P10912	0.979557		0.065312																											P01876	0.34367		Q02388	0.121161		P84022	0.108069		P02771
O43196	0.031969		0.001161		P07951	0.0360231		0		P10915	0.127768		0.002357																											P08581	0.34367		P30154	0.120999		P98077	0.108069		P02786
O43200	0.071931		0		P07954	0.144092		0		P11021	1.70358		0.380425																											P14923	0.34367		P09958	0.120689		P98161	0.108069		P02788
O43236	0.039962		0.000841		P07996	0.0720461		0		P11142	3.57751		1.36466																											P25205	0.34367		O00221	0.120481		P98172	0.108069		P03950
O43237	0.015985		5e-05		P08034	0.0360231		0		P11171	3.02385		1.07703																											P28749	0.34367		Q92997	0.120225		Q01105	0.108069		P03971
O43240	0.007992		0		P08047	0.324207		0		P11177	0.170358		0.01753																											P31947	0.34367		P02787	0.120042		Q01196	0.108069		P04004
O43242	0.127877		0.014597		P08069	0.216138		0		P11233	0.383305		0.01737																											P35968	0.34367		P51812	0.119665		Q01469	0.108069		P04040
O43251	0.095908		0.009532		P08107	0.144092		0		P11274	1.44804		0.457523																											P41240	0.34367		Q01105	0.118909		Q02156	0.108069		P04049
O43252	0.047954		0.010104		P08123	0.0360231		0		P11362	1.32027		0.887233																											P48552	0.34367		Q07912	0.118694		Q02224	0.108069		P04054
O43255	0.1039		0.018651		P08134	0.0360231		0		P11387	1.36286		0.186093																											P49662	0.34367		P35568	0.118205		Q02750	0.108069		P04075
O43257	0.071931		0.000659		P08138	0.0360231		0		P11388	0.72402		0.039142																											P52292	0.34367		Q13444	0.11785		Q04917	0.108069		P04083
O43261	0.191816		0.043047		P08195	0.0360231		0		P11473	1.32027		0.14264																											Q10567	0.34367		P60880	0.117768		Q05586	0.108069		P04114
O43264	0.13587		0.032084		P08237	0.0360231		0		P11474	0.638842		0.119812																											Q15811	0.34367		Q13501	0.117517		Q05823	0.108069		P04150
O43266	0.015985		0		P08238	0.216138		0		P11487	0.042589		0																											Q8N726	0.34367		P25445	0.11748		Q12931	0.108069		P04156
O43278	0.039962		0.006599		P08253	0.0360231		0		P11532	0.72402		0.180839																											Q8WXH0	0.34367		P15498	0.117135		Q12933	0.108069		P04181
O43281	0.127877		0.016439		P08254	0.612392		0		P11586	0.298126		0.015965																											Q9BUH8	0.34367		Q9BVJ6	0.116634		Q13033	0.108069		P04183
O43283	0.023977		0.00036		P08476	0.0360231		0		P11802	1.57581		0.455723																											Q9BUV8	0.34367		P43403	0.116627		Q13077	0.108069		P04264
O43290	0.039962		0.008566		P08514	0.0360231		0		P11831	1.40545		0.268075																											Q9NYJ8	0.34367		O43809	0.116581		Q13105	0.108069		P04271
O43291	0.023977		0.017446		P08571	0.0720461		0		P12004	2.0017		0.523062																											O94972	0.335678		Q9BX70	0.116238		Q13224	0.108069		P04350
O43292	0.063939		0.019941		P08575	0.108069		0		P12034	0.042589		0																											O95257	0.335678		Q05586	0.115252		Q13257	0.108069		P04406
O43293	0.055946		0.00147		P08579	0.0360231		0		P12235	0.170358		0.001379																											P08575	0.335678		P01871	0.114787		Q13387	0.108069		P04629
O43294	0.047954		0.00604		P08581	1.54899		0.021378		P12236	0.553663		0.0224																											P11473	0.335678		Q13310	0.114751		Q13541	0.108069		P04731
O43295	0.031969		0.000398		P08588	0.504323		0		P12268	0.255537		0.004291																											P14678	0.335678		P36406	0.114561		Q13569	0.108069		P04792
O43298	0.071931		0.002976		P08620	0.108069		0		P12270	0.72402		0.242639																											P15172	0.335678		P08575	0.114436		Q13573	0.108069		P04899
O43299	0.015985		0.001744		P08621	0.0360231		0		P12272	0.127768		0.002252																											P34931	0.335678		P29692	0.114219		Q13574	0.108069		P05023
O43301	0.015985		0.000192		P08631	0.0360231		0		P12755	0.468484		0.010406																											P42768	0.335678		Q13555	0.114128		Q13950	0.108069		P05026
O43303	0.007992		0		P08648	0.108069		0		P12757	3.19421		0.882823																											Q01105	0.335678		P56524	0.114075		Q14134	0.108069		P05060
O43306	0.031969		0.007429		P08670	0.108069		0		P12814	0.468484		0.037273																											Q13315	0.335678		O15530	0.114009		Q14164	0.108069		P05067
O43307	0.007992		0		P08700	0.0360231		0		P12956	1.87393		0.594413																											Q13616	0.335678		P48023	0.113941		Q14232	0.108069		P05090
O43309	0.007992		0		P08729	0.0360231		0		P13010	0.979557		0.112612																											Q15102	0.335678		P10636	0.113682		Q14247	0.108069		P05106
O43310	0.031969		0.0037		P08754	0.0360231		0		P13051	0.085179		0.000134																											Q15303	0.335678		O75925	0.113392		Q14449	0.108069		P05107
O43312	0.023977		0.000694		P08758	0.0360231		0		P13056	0.127768		0.00051																											O15116	0.327685		P32004	0.112703		Q14451	0.108069		P05109
O43313	0.007992		0		P08865	0.0360231		0		P13236	0.042589		0																											O15524	0.327685		O00470	0.112684		Q14511	0.108069		P05114
O43318	0.599425		0.142983		P08887	0.0720461		0		P13385	0.170358		0.005403																											P00734	0.327685		Q08334	0.112484		Q14764	0.108069		P05120
O43323	0.023977		0.004902		P08913	0.0360231		0		P13500	0.085179		0.000754																											P04629	0.327685		Q9UER7	0.11158		Q14974	0.108069		P05121
O43324	0.031969		0.000592		P08962	0.0360231		0		P13501	0.170358		0.062977																											P10828	0.327685		Q9Y3F4	0.111111		Q15139	0.108069		P05129
O43330	0.007992		0		P09016	0.0360231		0		P13569	2.38501		0.717343																											P11362	0.327685		Q00535	0.111053		Q15172	0.108069		P05141
O43341	0.007992		0		P09038	0.144092		0		P13611	0.340715		0.110911																											P21796	0.327685		P62820	0.110714		Q15599	0.108069		P05164
O43345	0.015985		0.000273		P09211	0.0360231		0		P13612	0.298126		0.027914																											P37840	0.327685		Q07021	0.110632		Q15650	0.108069		P05204
O43347	0.007992		0		P09327	0.0360231		0		P13631	0.425894		0.005855																											P50148	0.327685		P12270	0.110089		Q16666	0.108069		P05230
O43353	0.527494		0.135866		P09429	0.216138		0		P13639	0.298126		0.009832																											P56545	0.327685		O60260	0.109643		Q5JWF2	0.108069		P05231
O43364	0.007992		0		P09471	0.0720461		0		P13645	0.468484		0.115686																											Q00839	0.327685		Q13651	0.109317		Q5T186	0.108069		P05362
O43365	0.007992		0		P09496	0.0720461		0		P13647	0.425894		0.013371																											Q16543	0.327685		O95400	0.109285		Q86UL8	0.108069		P05412
O43374	0.055946		0.043088		P09497	0.0360231		0		P13688	0.340715		0.046664																											Q96DE7	0.327685		P25098	0.108961		Q8WU20	0.108069		P05549
O43379	0.047954		0.021412		P09529	0.0360231		0		P13727	0.085179		0.000335																											Q99962	0.327685		Q8N9S6	0.108898		Q8WWW0	0.108069		P05556
O43390	0.23977		0.102268		P09601	0.0360231		0		P13804	0.212947		0.011959																											Q99996	0.327685		Q96ST3	0.108843		Q8WYH8	0.108069		P05783
O43392	0.007992		0		P09619	0.180115		0		P13807	0.255537		0.017027																											Q9UHX1	0.327685		O00141	0.108787		Q92529	0.108069		P05787
O43395	0.1039		0.031673		P09622	0.0360231		0		P13861	0.638842		0.074233																											Q9UI14	0.327685		P15172	0.108719		Q92830	0.108069		P06239
O43396	0.023977		0.000693		P09629	0.0360231		0		P13984	0.511073		0.02133																											Q9Y3A3	0.327685		P61077	0.108623		Q92905	0.108069		P06241
O43397	0.039962		0.015957		P09661	0.0360231		0		P13987	0.170358		0.011579																											O14908	0.319693		Q8N357	0.108368		Q96EY1	0.108069		P06396
O43398	0.007992		0		P09769	0.0720461		0		P14091	0.085179		0.000514																											O14936	0.319693		P23246	0.107983		Q96QZ7	0.108069		P06401
O43399	0.039962		0.000597		P09848	0.0360231		0		P14136	0.638842		0.056041																											O43586	0.319693		P02766	0.107924		Q99558	0.108069		P06454
O43402	0.015985		0.000724		P09874	0.144092		0		P14210	0.298126		0.018416																											O60504	0.319693		P55196	0.107232		Q99638	0.108069		P06493
O43422	0.031969		6.1e-05		P09884	0.0720461		0		P14316	0.340715		0.008792																											O75815	0.319693		P55209	0.107166		Q99759	0.108069		P06576
O43423	0.007992		0		P09960	0.0360231		0		P14373	0.596252		0.07688																											P05107	0.319693		Q99683	0.10716		Q99873	0.108069		P06702
O43424	0.079923		0.047756		P10071	0.0360231		0		P14598	0.255537		0.004056																											P15927	0.319693		P04629	0.106791		Q9H3H1	0.108069		P06733
O43426	0.407609		0.090334		P10147	0.0360231		0		P14616	0.042589		0																											P16220	0.319693		Q15910	0.106709		Q9NP31	0.108069		P06748
O43427	0.087916		0.041151		P10242	0.0720461		0		P14625	0.255537		0.012975																											P19532	0.319693		P04275	0.106585		Q9P104	0.108069		P06753
O43432	0.095908		0.01066		P10244	0.0720461		0		P14635	0.851789		0.063742																											P22607	0.319693		Q99547	0.106118		Q9P1A6	0.108069		P07148
O43439	0.095908		0.008713		P10275	5.11527		0.278962		P14651	0.042589		0																											P25788	0.319693		P24385	0.105993		Q9UBK2	0.108069		P07195
O43447	0.023977		0.015912		P10276	0.0720461		0		P14652	0.085179		0.003915																											P31689	0.319693		P55072	0.105849		Q9UBS8	0.108069		P07332
O43462	0.007992		0		P10301	0.0720461		0		P14653	0.212947		0.028335																											P35638	0.319693		P08253	0.105767		Q9UJU2	0.108069		P07339
O43463	0.175831		0.022804		P10412	0.0360231		0		P14678	0.596252		0.065957																											Q06455	0.319693		O00308	0.105642		Q9UKW4	0.108069		P07355
O43464	0.143862		0.041128		P10415	0.180115		0		P14735	0.127768		0.006718																											Q07021	0.319693		O15379	0.105619		Q9UNE7	0.108069		P07384
O43474	0.031969		0.000131		P10451	0.0360231		0		P14778	0.383305		0.019602																											Q08211	0.319693		P00734	0.1055		Q9UPT6	0.108069		P07437
O43482	0.015985		0		P10586	0.180115		0		P14784	0.894378		0.027036																											Q13501	0.319693		P53350	0.105423		Q9UQ80	0.108069		P07585
O43488	0.023977		0.005866		P10588	0.0360231		0		P14859	0.894378		0.122784																											Q14203	0.319693		P30504	0.105302		Q9UQ84	0.108069		P07602
O43490	0.007992		0		P10589	0.108069		0		P14866	0.638842		0.065252																											Q5RL73	0.319693		Q8IXH7	0.105029		Q9UQC2	0.108069		P07741
O43491	0.087916		0.009763		P10599	0.0720461		0		P14921	0.894378		0.042039																											Q96S59	0.319693		Q15788	0.104149		Q9Y3A3	0.108069		P07766
O43493	0.087916		0.01924		P10600	0.0360231		0		P14923	1.06474		0.248141																											Q9BWU1	0.319693		Q9BTT4	0.103562		Q9Y3F4	0.108069		P07814
O43497	0.071931		0.015783		P10606	0.0360231		0		P15036	0.425894		0.015263																											O95084	0.311701		P21796	0.103495		Q9Y618	0.108069		P07858
O43502	0.031969		0.002055		P10619	0.0360231		0		P15090	0.212947		0.009328																											O95400	0.311701		P48634	0.103289		O00213	0.0720461		P07900
O43503	0.007992		0		P10636	0.0360231		0		P15121	0.298126		0.022088																											P15924	0.311701		O94972	0.103253		O00231	0.0720461		P07910
O43504	0.095908		0.020672		P10644	0.108069		0		P15153	2.17206		0.643534																											P30101	0.311701		P62195	0.103083		O00273	0.0720461		P07947
O43508	0.023977		0.0001		P10721	0.0720461		0		P15170	0.425894		0.033316																											P30504	0.311701		O00273	0.103068		O00299	0.0720461		P07948
O43513	0.111893		0.021869		P10767	0.108069		0		P15172	1.06474		0.195673																											P51693	0.311701		O60383	0.102889		O00443	0.0720461		P07949
O43516	0.127877		0.022943		P10768	0.0360231		0		P15311	1.44804		0.55923																											P56524	0.311701		P49454	0.102587		O00482	0.0720461		P07951
O43521	0.095908		0.007253		P10809	0.144092		0		P15336	1.23509		0.175121																											P61204	0.311701		Q03518	0.102576		O00560	0.0720461		P07954
O43524	0.127877		0.017115		P10827	0.0720461		0		P15391	0.681431		0.061772																											P61247	0.311701		Q8NC60	0.102425		O00750	0.0720461		P07996
O43525	0.031969		0.015787		P10828	0.108069		0		P15498	1.95911		0.256742																											P62633	0.311701		O43390	0.102268		O14544	0.0720461		P08034
O43526	0.031969		0.003111		P10909	0.108069		0		P15502	0.170358		0.085761																											Q02750	0.311701		Q13177	0.102139		O14654	0.0720461		P08047
O43529	0.007992		0		P10912	0.0360231		0		P15514	0.085179		0.000367																											Q08999	0.311701		O75791	0.101959		O14686	0.0720461		P08069
O43541	0.143862		0.004518		P10914	0.288184		0.002822		P15529	0.127768		0.000884																											Q13114	0.311701		Q14204	0.10186		O14746	0.0720461		P08107
O43542	0.023977		0.000178		P10915	0.0360231		0		P15531	0.255537		0.009789																											Q13263	0.311701		P27701	0.101825		O14777	0.0720461		P08123
O43543	0.007992		0		P10997	0.0720461		0		P15882	0.383305		0.021373																											Q13873	0.311701		P26368	0.101769		O14788	0.0720461		P08134
O43556	0.007992		0		P11021	0.144092		0		P15884	0.298126		0.14771																											Q14192	0.311701		Q969H0	0.101559		O14807	0.0720461		P08138
O43557	0.031969		0.000879		P11142	0.252161		0		P15923	0.851789		0.0924																											Q99459	0.311701		P01137	0.101486		O14908	0.0720461		P08195
O43559	0.087916		0.00751		P11150	0.0720461		0		P15924	1.02215		0.198091																											Q9Y4H2	0.311701		P10276	0.101318		O14980	0.0720461		P08237
O43561	0.207801		0.021373		P11168	0.108069		3e-05		P15927	1.02215		0.206252																											O00165	0.303708		P35968	0.101224		O15067	0.0720461		P08238
O43566	0.055946		0.006117		P11171	0.0360231		0		P15941	0.468484		0.022528																											P07355	0.303708		P09038	0.101099		O15126	0.0720461		P08253
O43570	0.071931		0.018255		P11177	0.0360231		0		P15976	0.425894		0.052437																											P18031	0.303708		Q9NR12	0.100929		O15169	0.0720461		P08254
O43572	0.039962		0.001619		P11226	0.324207		0		P16070	0.851789		0.241593																											P21675	0.303708		O60343	0.100804		O15287	0.0720461		P08476
O43581	0.055946		0.002794		P11233	0.0720461		0		P16104	0.298126		0.007875																											P23246	0.303708		O94762	0.100462		O15350	0.0720461		P08514
O43583	0.031969		0.019633		P11274	0.108069		0		P16112	0.76661		0.196762																											P25098	0.303708		Q13200	0.100415		O15357	0.0720461		P08571
O43586	0.319693		0.121263		P11310	0.0360231		0		P16144	0.76661		0.078749																											P26368	0.303708		Q00839	0.100275		O15360	0.0720461		P08575
O43592	0.1039		0.029506		P11362	0.0720461		0		P16150	0.170358		0.003683																											P31749	0.303708		O15105	0.100218		O15399	0.0720461		P08579
O43593	0.039962		0.000447		P11387	0.0360231		0		P16152	0.298126		0.061062																											P41743	0.303708		Q14134	0.100163		O15457	0.0720461		P08588
O43597	0.127877		0.055128		P11388	0.144092		0		P16157	0.511073		0.048333																											P49715	0.303708		P21579	0.100136		O15492	0.0720461		P08620
O43598	0.015985		0.001003		P11413	0.0360231		0		P16220	0.979557		0.118424																											P51617	0.303708		O00422	0.1		O15519	0.0720461		P08621
O43602	0.055946		0.003174		P11465	0.0360231		0		P16284	0.809199		0.067695																											P61224	0.303708		Q96PU8	0.099821		O15520	0.0720461		P08631
O43603	0.015985		0.047352		P11473	0.0360231		0		P16333	4.00341		0.604617																											Q04864	0.303708		P14780	0.099682		O43281	0.0720461		P08648
O43609	0.023977		0.001086		P11474	0.0720461		0		P16389	0.298126		0.005817																											Q14686	0.303708		Q9UQ80	0.099337		O43318	0.0720461		P08670
O43612	0.031969		0.054271		P11487	0.108069		0		P16452	0.127768		0.000656																											Q96ID5	0.303708		P46459	0.099242		O43426	0.0720461		P08700
O43613	0.015985		0.002002		P11532	0.0360231		0		P16455	0.212947		0.007617																											Q99683	0.303708		Q6FG89	0.099143		O43463	0.0720461		P08729
O43614	0.015985		0.031571		P11586	0.0360231		0		P16591	0.383305		0.032838																											Q9NRD5	0.303708		P14923	0.098956		O43474	0.0720461		P08754
O43615	0.047954		0.002432		P11802	0.216138		0		P16615	0.383305		0.026452																											O15519	0.295716		P14678	0.098893		O43502	0.0720461		P08758
O43617	0.047954		0.016533		P11831	0.0720461		0		P16619	0.127768		0.085473																											O15530	0.295716		Q13315	0.09888		O43521	0.0720461		P08865
O43633	0.087916		0.050619		P12004	0.252161		0		P16870	0.425894		0.280971																											O43175	0.295716		P07437	0.098865		O43684	0.0720461		P08887
O43638	0.007992		0		P12034	0.108069		0		P16885	1.1925		0.026962																											P05060	0.295716		P16220	0.098651		O43929	0.0720461		P08913
O43639	0.34367		0.094417		P12235	0.0720461		0		P17028	0.511073		0.013696																											P14672	0.295716		P34947	0.098574		O60244	0.0720461		P08962
O43657	0.015985		0		P12236	0.0360231		0		P17096	0.76661		0.078675																											P16070	0.295716		Q92934	0.098553		O60437	0.0720461		P09016
O43660	0.039962		0.000755		P12268	0.0720461		0		P17098	0.085179		0																											P16112	0.295716		P28749	0.098438		O60496	0.0720461		P09038
O43663	0.047954		0.004131		P12270	0.0720461		0		P17252	4.81261		2.41034																											P36406	0.295716		Q96QZ7	0.09811		O60825	0.0720461		P09211
O43665	0.071931		0.026251		P12272	0.0360231		0		P17275	0.553663		0.020108																											P51681	0.295716		Q15369	0.098037		O60880	0.0720461		P09327
O43670	0.007992		0		P12429	0.0360231		0		P17480	0.76661		0.093377																											P53567	0.295716		Q9NWB1	0.097905		O60936	0.0720461		P09429
O43676	0.007992		0		P12755	0.0720461		0		P17482	0.127768		0.002621																											P55211	0.295716		Q15102	0.097732		O75182	0.0720461		P09471
O43679	0.023977		8.6e-05		P12757	0.0360231		0		P17483	0.042589		0																											P60228	0.295716		Q99459	0.097474		O75293	0.0720461		P09496
O43680	0.031969		0.0006		P12814	0.0360231		0		P17509	0.298126		0.022907																											P61289	0.295716		P42229	0.097306		O75312	0.0720461		P09497
O43681	0.047954		0.019002		P12830	1.98127		0.032734		P17535	0.72402		0.048837																											P63010	0.295716		Q53G59	0.097286		O75448	0.0720461		P09529
O43683	0.119885		0.0252		P12931	8.78963		0.512109		P17542	0.425894		0.104029																											Q05209	0.295716		P46100	0.097257		O75553	0.0720461		P09601
O43684	0.063939		0.005936		P12956	0.216138		0		P17600	0.681431		0.061114																											Q16531	0.295716		P02786	0.09694		O75569	0.0720461		P09619
O43688	0.015985		0.000301		P13010	0.144092		0		P17612	2.47019		0.733716																											Q92900	0.295716		P11387	0.096801		O75582	0.0720461		P09622
O43699	0.007992		0		P13051	0.0360231		0		P17676	1.6184		0.274898																											Q96J02	0.295716		O43765	0.096638		O75618	0.0720461		P09629
O43707	0.551471		0.3782		P13056	0.0720461		0		P17706	0.553663		0.017706																											Q99972	0.295716		Q15560	0.096554		O75674	0.0720461		P09661
O43708	0.007992		0		P13236	0.0360231		0		P17813	0.340715		0.013806																											Q9P078	0.295716		P13805	0.096502		O75815	0.0720461		P09769
O43709	0.007992		0		P13385	0.0360231		0		P17844	0.979557		0.19527																											Q9UHI6	0.295716		Q8N726	0.095583		O75928	0.0720461		P09848
O43711	0.007992		0		P13500	0.0720461		0		P17858	0.468484		0.052184																											O00422	0.287724		Q12988	0.095581		O75934	0.0720461		P09874
O43715	0.023977		0.00015		P13501	0.0360231		0		P17861	0.042589		0																											O15169	0.287724		Q14181	0.095431		O75995	0.0720461		P09884
O43719	0.111893		0.009723		P13569	0.108069		0		P17936	0.72402		0.158213																											O95376	0.287724		P55036	0.095134		O76070	0.0720461		P09960
O43734	0.111893		0.009724		P13611	0.0360231		0		P17947	0.72402		0.027895																											P01730	0.287724		P05386	0.094965		O94906	0.0720461		P10071
O43739	0.183824		0.090728		P13612	0.0360231		0		P17948	0.72402		0.025323																											P07996	0.287724		Q8TDU9	0.094681		O95157	0.0720461		P10147
O43741	0.047954		0.000348		P13631	0.0360231		0		P17980	0.511073		0.046063																											P19338	0.287724		O43639	0.094417		O95163	0.0720461		P10242
O43745	0.015985		6.3e-05		P13639	0.0720461		0		P18031	0.979557		0.089607																											P21980	0.287724		P51572	0.093998		O95251	0.0720461		P10244
O43747	0.159847		0.034591		P13645	0.0720461		0		P18054	0.170358		0.001995																											P25445	0.287724		P15927	0.09357		O95257	0.0720461		P10276
O43752	0.095908		0.014856		P13647	0.0360231		0		P18074	0.255537		0.002539																											P36873	0.287724		O76003	0.093265		O95704	0.0720461		P10301
O43763	0.007992		0		P13688	0.108069		0		P18085	0.042589		0																											P37173	0.287724		Q8TEW0	0.092934		P00491	0.0720461		P10412
O43765	0.191816		0.096638		P13727	0.0360231		0		P18146	0.383305		0.015516																											P42566	0.287724		P42566	0.09238		P01023	0.0720461		P10415
O43766	0.007992		0		P13798	0.0360231		0		P18206	3.06644		0.583184																											P43360	0.287724		Q06609	0.092039		P01133	0.0720461		P10451
O43768	0.055946		0.024473		P13804	0.0360231		0		P18433	0.383305		0.028565																											P48729	0.287724		Q92574	0.092003		P01135	0.0720461		P10586
O43772	0.015985		8e-06		P13807	0.0360231		0		P18505	0.127768		0.000145																											P50453	0.287724		Q02790	0.091776		P01243	0.0720461		P10588
O43776	0.039962		0.019368		P13861	0.0360231		0		P18545	0.212947		0.002806																											Q01780	0.287724		P07550	0.091756		P01303	0.0720461		P10589
O43791	0.127877		0.019643		P13945	0.108069		0.001142		P18846	0.511073		0.032184																											Q15648	0.287724		P48552	0.091741		P01891	0.0720461		P10599
O43795	0.055946		0.00233		P13984	0.0360231		0		P18847	0.76661		0.069268																											Q15700	0.287724		P38646	0.091422		P04075	0.0720461		P10600
O43805	0.007992		0		P13987	0.0720461		0		P18887	0.298126		0.012569																											Q16594	0.287724		P05787	0.091146		P04083	0.0720461		P10606
O43808	0.007992		0		P14091	0.0360231		0		P19012	0.936968		0.13608																											Q9BQD3	0.287724		O95477	0.091081		P04629	0.0720461		P10619
O43809	0.271739		0.116581		P14136	0.0360231		0		P19022	0.681431		0.194062																											O15350	0.279731		P52272	0.090991		P04792	0.0720461		P10636
O43813	0.015985		0.000769		P14210	0.0360231		0		P19105	0.511073		0.067878																											O60260	0.279731		Q8WXI7	0.090902		P05060	0.0720461		P10644
O43815	0.079923		0.008279		P14316	0.0360231		0		P19174	4.08859		0.817425																											O95777	0.279731		P14174	0.090784		P05067	0.0720461		P10721
O43818	0.031969		5e-06		P14373	0.0720461		0		P19235	1.1925		0.065523																											P04156	0.279731		O43739	0.090728		P05107	0.0720461		P10767
O43819	0.007992		0		P14555	0.216138		0		P19338	1.02215		0.07998																											P04792	0.279731		Q9H422	0.090675		P05129	0.0720461		P10768
O43823	0.079923		0.027047		P14598	0.0360231		0		P19388	0.255537		0.04007																											P08138	0.279731		Q08211	0.090629		P05164	0.0720461		P10809
O43829	0.007992		0		P14616	0.0360231		0		P19419	0.851789		0.090388																											P16885	0.279731		Q13368	0.090539		P05362	0.0720461		P10827
O43834	0.015985		0.000109		P14625	0.108069		0		P19438	2.8109		0.596089																											P18848	0.279731		P17844	0.090533		P05556	0.0720461		P10828
O43837	0.055946		0.004398		P14635	0.0720461		0		P19447	0.425894		0.017483																											P19235	0.279731		O96017	0.090363		P05787	0.0720461		P10909
O43847	0.031969		0.017479		P14651	0.0360231		0		P19525	0.979557		0.096831																											P25054	0.279731		O43426	0.090334		P06576	0.0720461		P10912
O43852	0.015985		0.000506		P14652	0.0360231		0		P19532	1.36286		0.145136																											P27694	0.279731		P04004	0.090128		P06753	0.0720461		P10915
O43853	0.015985		0		P14653	0.0360231		0		P19544	0.340715		0.052761																											P35579	0.279731		P46092	0.089917		P07339	0.0720461		P10997
O43854	0.007992		0		P14672	1.33285		0.028954		P19784	1.87393		0.40902																											P40425	0.279731		Q7KZS6	0.089817		P07437	0.0720461		P11021
O43861	0.023977		0		P14678	0.0360231		0		P19793	2.64054		0.700661																											P51610	0.279731		P08727	0.089628		P07947	0.0720461		P11142
O43866	0.007992		0		P14735	0.0720461		0		P19838	3.36457		0.606887																											P55072	0.279731		O95897	0.089324		P07996	0.0720461		P11150
O43889	0.191816		0.052431		P14778	0.0720461		0		P20023	0.085179		0.000149																											P55196	0.279731		Q9P2S5	0.088941		P08571	0.0720461		P11171
O43896	0.055946		0.002482		P14784	0.0360231		0		P20042	0.468484		0.072275																											P99999	0.279731		P08621	0.088934		P08887	0.0720461		P11177
O43897	0.007992		0		P14859	0.180115		0		P20138	0.085179		0																											Q8NBJ4	0.279731		Q96LZ4	0.088916		P09471	0.0720461		P11226
O43900	0.047954		4e-05		P14866	0.0720461		0		P20151	0.170358		0.00918																											Q92905	0.279731		P49810	0.088839		P09496	0.0720461		P11233
O43903	0.015985		0.000923		P14921	0.0720461		0		P20226	2.34242		0.68513																											Q92934	0.279731		P67809	0.088613		P09769	0.0720461		P11274
O43908	0.039962		0.027165		P14923	0.180115		0		P20248	0.894378		0.074127																											Q96EV8	0.279731		P61224	0.088579		P09884	0.0720461		P11310
O43913	0.1039		0.000285		P15036	0.0720461		0		P20265	0.127768		0																											Q96EY1	0.279731		O60504	0.088363		P10242	0.0720461		P11362
O43914	0.1039		0.165677		P15056	0.864553		0.011423		P20337	0.298126		0.041216																											Q9BUZ4	0.279731		P14373	0.088361		P10244	0.0720461		P11387
O43915	0.023977		6.3e-05		P15090	0.0360231		0		P20338	0.425894		0.111008																											Q9NZC7	0.279731		Q9NWA0	0.088358		P10276	0.0720461		P11388
O43916	0.007992		0		P15121	0.0360231		0		P20382	0.085179		0.084889																											Q9UQ80	0.279731		P41222	0.088149		P10301	0.0720461		P11413
O43918	0.007992		0		P15153	0.108069		0		P20585	0.340715		0.028141																											O00459	0.271739		Q9UNE7	0.088062		P10599	0.0720461		P11465
O43921	0.031969		0.00031		P15170	0.108069		0		P20700	0.468484		0.021066																											O14773	0.271739		O75528	0.08802		P10721	0.0720461		P11473
O43924	0.223785		0.060991		P15172	0.144092		0		P20749	0.936968		0.111939																											O15399	0.271739		P25205	0.087777		P10827	0.0720461		P11474
O43927	0.063939		0.019512		P15309	0.0360231		0		P20783	0.042589		0																											O15479	0.271739		P69905	0.087373		P10997	0.0720461		P11487
O43929	0.1039		0.000574		P15311	0.144092		0		P20908	0.425894		0.024676																											O43809	0.271739		P50502	0.0873		P11150	0.0720461		P11532
O43933	0.023977		0.00069		P15336	0.108069		0		P20936	2.04429		0.364733																											O60232	0.271739		Q14118	0.087035		P11233	0.0720461		P11586
O60216	0.095908		0.007407		P15391	0.0360231		0		P20963	0.72402		0.032877																											O60285	0.271739		Q8NF91	0.086987		P11362	0.0720461		P11802
O60220	0.023977		6.6e-05		P15498	0.180115		0		P21127	0.425894		0.017294																											O75525	0.271739		O95402	0.086901		P11474	0.0720461		P11831
O60224	0.007992		0		P15502	0.0360231		0		P21246	1.66099		0.40872																											P07949	0.271739		P61604	0.086837		P11831	0.0720461		P12004
O60229	0.031969		0.00337		P15514	0.0360231		0		P21283	0.042589		0																											P13010	0.271739		P62633	0.086636		P12235	0.0720461		P12034
O60231	0.023977		0.001091		P15529	0.0360231		0		P21333	2.04429		0.800186																											P14635	0.271739		Q9ULB1	0.08659		P12268	0.0720461		P12235
O60232	0.271739		0.070936		P15531	0.0360231		0		P21359	0.468484		0.061426																											P25490	0.271739		P13861	0.086568		P12270	0.0720461		P12236
O60234	0.023977		2.5e-05		P15559	0.144092		0.001142		P21453	0.170358		0.002327																											P41279	0.271739		P01100	0.086416		P12755	0.0720461		P12268
O60237	0.023977		0.000699		P15882	0.0360231		0		P21554	0.127768		0.000558																											P49810	0.271739		P42345	0.086409		P13056	0.0720461		P12270
O60238	0.1039		0.02496		P15884	0.108069		0		P21579	0.340715		0.042577																											P57678	0.271739		P07339	0.086296		P13500	0.0720461		P12272
O60239	0.095908		0.019325		P15923	0.108069		0		P21673	0.894378		0.095776																											P67809	0.271739		P40692	0.086186		P13639	0.0720461		P12429
O60240	0.015985		0.012897		P15924	0.0720461		0		P21675	0.936968		0.11																											Q13748	0.271739		P08754	0.086096		P13645	0.0720461		P12755
O60241	0.071931		0.004619		P15927	0.0720461		0		P21741	0.340715		0.008977																											Q14181	0.271739		O60925	0.085633		P13987	0.0720461		P12757
O60244	0.175831		0.030541		P15941	0.144092		0		P21781	0.127768		0.001365																											Q16630	0.271739		Q02156	0.085389		P14373	0.0720461		P12814
O60245	0.007992		0		P15976	0.0360231		0		P21796	1.06474		0.159718																											Q3ZCQ8	0.271739		Q9NYQ7	0.085225		P14635	0.0720461		P12956
O60256	0.015985		0.00018		P16070	0.108069		0		P21860	2.47019		0.999488																											Q96G25	0.271739		P04843	0.085187		P14735	0.0720461		P13010
O60258	0.031969		0.000108		P16104	0.108069		0		P21912	0.042589		0																											Q96GM5	0.271739		P06753	0.084985		P14778	0.0720461		P13051
O60260	0.279731		0.109643		P16112	0.108069		0		P21926	0.553663		0.180667																											Q96KQ7	0.271739		Q9BZF9	0.084932		P14866	0.0720461		P13056
O60262	0.047954		0.003598		P16118	0.0360231		0		P21964	0.042589		0																											Q99704	0.271739		Q5JR01	0.084894		P14921	0.0720461		P13236
O60264	0.079923		0.003473		P16144	0.0720461		0		P21980	0.851789		0.117498																											Q99816	0.271739		P26718	0.084656		P15036	0.0720461		P13385
O60266	0.015985		0.000153		P16150	0.0360231		0		P22061	0.383305		0.044182																											Q9H4K1	0.271739		P14136	0.084648		P15924	0.0720461		P13500
O60268	0.023977		0.015875		P16152	0.0360231		0		P22223	0.085179		6.9e-05																											Q9NR55	0.271739		P42768	0.084548		P15927	0.0720461		P13501
O60269	0.095908		0.015425		P16157	0.0720461		0		P22234	0.298126		0.010231																											Q9Y3F4	0.271739		P01019	0.084471		P16144	0.0720461		P13569
O60270	0.023977		0.000422		P16220	0.108069		0		P22314	0.298126		0.019845																											O75674	0.263747		P15941	0.084287		P16157	0.0720461		P13611
O60271	0.063939		0.001725		P16284	0.0720461		0		P22415	0.127768		0.000361																											O96017	0.263747		P34998	0.084268		P16284	0.0720461		P13612
O60281	0.007992		0		P16333	0.252161		0		P22460	0.170358		0.001159																											P01137	0.263747		P25054	0.084133		P16885	0.0720461		P13631
O60282	0.063939		0.003217		P16389	0.0360231		0		P22670	0.298126		0.015822																											P04350	0.263747		Q9H8W4	0.083994		P17096	0.0720461		P13639
O60284	0.007992		0		P16410	0.4683		0		P22681	2.68314		0.867152																											P08253	0.263747		Q13439	0.083921		P17844	0.0720461		P13645
O60285	0.271739		0.051894		P16452	0.0360231		0		P22736	0.596252		0.031106																											P10827	0.263747		Q96SN8	0.083714		P18146	0.0720461		P13647
O60287	0.007992		0		P16455	0.0360231		0		P23025	0.383305		0.043159																											P13861	0.263747		O75340	0.083616		P18510	0.0720461		P13688
O60290	0.023977		0.00155		P16591	0.144092		0		P23142	0.553663		0.13483																											P14859	0.263747		O15169	0.08327		P18846	0.0720461		P13727
O60292	0.007992		0		P16615	0.108069		0		P23229	0.468484		0.048994																											P17535	0.263747		Q13332	0.083149		P19012	0.0720461		P13798
O60296	0.015985		7.8e-05		P16619	0.0360231		0		P23258	0.468484		0.022056																											P22087	0.263747		Q15078	0.08304		P19022	0.0720461		P13804
O60303	0.007992		0		P16671	0.4683		0.00689		P23284	0.340715		0.016004																											P29466	0.263747		Q8TAX7	0.082904		P19419	0.0720461		P13807
O60307	0.023977		0.013258		P16870	0.0360231		0		P23297	0.383305		0.05285																											P30281	0.263747		P29475	0.082737		P19438	0.0720461		P13861
O60310	0.007992		0		P16885	0.0720461		0		P23378	0.042589		0																											P37231	0.263747		P50750	0.082678		P19525	0.0720461		P13984
O60313	0.007992		0		P17028	0.0360231		0		P23443	0.511073		0.018244																											P49703	0.263747		P47897	0.082584		P19784	0.0720461		P13987
O60315	0.047954		0.00324		P17096	0.0720461		0		P23458	1.78876		0.246797																											P50750	0.263747		P50552	0.082584		P20248	0.0720461		P14091
O60318	0.119885		0.056116		P17098	0.0360231		0		P23467	0.212947		0.002018																											P52272	0.263747		Q14005	0.082496		P20963	0.0720461		P14136
O60331	0.063939		0.006057		P17252	0.324207		0		P23469	0.383305		0.118549																											P52333	0.263747		Q08117	0.082454		P21246	0.0720461		P14210
O60333	0.119885		0.021054		P17275	0.108069		0		P23471	0.255537		0.033427																											Q00613	0.263747		Q13573	0.08233		P21675	0.0720461		P14316
O60336	0.007992		0		P17302	0.576369		0.00649		P23511	0.72402		0.076415																											Q07955	0.263747		Q9NZC7	0.082301		P21980	0.0720461		P14373
O60341	0.143862		0.017107		P17480	0.144092		0		P23526	0.170358		0.002619																											Q08043	0.263747		P52948	0.082051		P22670	0.0720461		P14555
O60343	0.143862		0.100804		P17482	0.0360231		0		P23528	0.340715		0.040354																											Q13094	0.263747		Q15233	0.081909		P23229	0.0720461		P14598
O60346	0.007992		0		P17483	0.0360231		0		P23560	0.212947		0.090933																											Q13480	0.263747		Q9H307	0.081755		P23258	0.0720461		P14616
O60353	0.015985		0		P17509	0.0360231		0		P23634	0.212947		0.000236																											Q14511	0.263747		P48729	0.081418		P23511	0.0720461		P14625
O60356	0.031969		0.000156		P17535	0.108069		0		P23769	0.383305		0.005456																											Q15233	0.263747		P08473	0.081275		P23560	0.0720461		P14635
O60359	0.007992		0		P17542	0.0360231		0		P23921	0.298126		0.10378																											Q15750	0.263747		P10589	0.081261		P23634	0.0720461		P14651
O60381	0.13587		0.056659		P17600	0.0360231		0		P23945	0.425894		0.055104																											Q8NI35	0.263747		P10809	0.080991		P24394	0.0720461		P14652
O60383	0.407609		0.102889		P17612	0.396254		0		P23975	0.042589		0																											Q8TEW0	0.263747		Q9H0H5	0.080949		P24864	0.0720461		P14653
O60391	0.015985		0		P17676	0.216138		0		P24158	0.255537		0.091634																											Q92574	0.263747		Q96MT8	0.080882		P25205	0.0720461		P14678
O60427	0.023977		0.000201		P17706	0.108069		0		P24394	0.638842		0.017787																											Q9UNE7	0.263747		Q13190	0.080727		P25208	0.0720461		P14735
O60437	0.095908		0.018252		P17813	0.0360231		0		P24534	0.511073		0.105804																											O00308	0.255754		Q9BUV8	0.080687		P25874	0.0720461		P14778
O60443	0.007992		0		P17844	0.0720461		0		P24539	0.127768		0.001417																											O14777	0.255754		Q96J02	0.080663		P26010	0.0720461		P14784
O60447	0.039962		0.000976		P17858	0.0360231		0		P24588	0.383305		0.017567																											P06401	0.255754		Q01094	0.080471		P26358	0.0720461		P14859
O60449	0.015985		0.000148		P17861	0.0360231		0		P24593	0.511073		0.040406																											P06756	0.255754		P17858	0.080463		P26367	0.0720461		P14866
O60462	0.063939		0.004667		P17936	0.0360231		0		P24666	0.511073		0.059884																											P07947	0.255754		P36575	0.080428		P27930	0.0720461		P14921
O60469	0.007992		0		P17947	0.0360231		0		P24723	0.212947		0.004248																											P08754	0.255754		P32245	0.08037		P28702	0.0720461		P14923
O60476	0.007992		0		P17948	0.0360231		0		P24752	0.042589		0																											P12270	0.255754		Q9HA65	0.080327		P28827	0.0720461		P15036
O60477	0.007992		0		P17980	0.0360231		0		P24821	0.212947		0.011611																											P14780	0.255754		Q9Y2W2	0.080255		P29372	0.0720461		P15090
O60479	0.007992		0		P18031	0.288184		0		P24864	0.936968		0.176378																											P17544	0.255754		Q9UGJ1	0.080161		P29375	0.0720461		P15121
O60481	0.007992		0		P18054	0.0360231		0		P24928	1.53322		0.57794																											P17844	0.255754		Q13287	0.080125		P29597	0.0720461		P15153
O60486	0.007992		0		P18074	0.0360231		0		P24941	2.68314		0.873641																											P19387	0.255754		P17028	0.07992		P30304	0.0720461		P15170
O60488	0.007992		0		P18085	0.0360231		0		P25054	1.10732		0.219983																											P19525	0.255754		P45973	0.079911		P30307	0.0720461		P15172
O60493	0.015985		0.00031		P18146	0.0720461		0		P25098	0.851789		0.079146																											P20963	0.255754		P62491	0.079874		P30419	0.0720461		P15309
O60494	0.055946		0.017528		P18206	0.0360231		0		P25205	1.32027		0.240206																											P25787	0.255754		Q96I34	0.079851		P30926	0.0720461		P15311
O60496	0.159847		0.045129		P18433	0.0360231		0		P25208	0.425894		0.103553																											P27695	0.255754		Q9HAW0	0.079557		P31350	0.0720461		P15336
O60500	0.095908		0.025485		P18505	0.0360231		0		P25445	1.06474		0.188322																											P29372	0.255754		O75095	0.07954		P31689	0.0720461		P15391
O60502	0.031969		0.005007		P18510	0.0720461		0		P25490	0.851789		0.085864																											P29692	0.255754		P51159	0.079506		P31943	0.0720461		P15498
O60504	0.319693		0.088363		P18545	0.0360231		0		P25685	0.255537		0.003052																											P60484	0.255754		Q15628	0.079308		P31944	0.0720461		P15502
O60506	0.087916		0.020331		P18825	0.108069		0		P25686	0.212947		0.001626																											P61604	0.255754		P54274	0.079143		P31947	0.0720461		P15514
O60507	0.015985		3.5e-05		P18846	0.0720461		0		P25786	1.06474		0.164223																											P62820	0.255754		Q13426	0.079043		P32297	0.0720461		P15529
O60508	0.055946		0.002598		P18847	0.108069		0		P25788	0.894378		0.093388																											Q01196	0.255754		Q8WXA9	0.079042		P33032	0.0720461		P15531
O60512	0.039962		0.002207		P18887	0.0360231		0		P25942	0.681431		0.118558																											Q07869	0.255754		Q9GZX6	0.078913		P33151	0.0720461		P15882
O60516	0.015985		2e-05		P19012	0.0720461		0		P25963	2.51278		0.484386																											Q13009	0.255754		Q8WXF3	0.078908		P33992	0.0720461		P15884
O60518	0.127877		0.017086		P19022	0.0720461		0		P26006	0.255537		0.004058																											Q13573	0.255754		P49662	0.078712		P34931	0.0720461		P15923
O60533	0.007992		0		P19105	0.0360231		0		P26010	0.425894		0.010392																											Q15599	0.255754		P42704	0.078667		P34947	0.0720461		P15924
O60536	0.007992		0		P19174	0.396254		0		P26232	0.638842		0.186057																											Q6PCB3	0.255754		O60880	0.078421		P35070	0.0720461		P15927
O60542	0.007992		0		P19235	0.0360231		0		P26358	0.553663		0.058463																											Q96LZ4	0.255754		Q9UHI6	0.078387		P35240	0.0720461		P15941
O60543	0.023977		0.004864		P19338	0.144092		0		P26367	0.468484		0.047149																											Q96QZ7	0.255754		P51610	0.078298		P35251	0.0720461		P15976
O60551	0.023977		9.7e-05		P19388	0.0360231		0		P26373	0.340715		0.009063																											Q9BX70	0.255754		Q15599	0.078138		P35579	0.0720461		P16070
O60563	0.151854		0.034198		P19419	0.0720461		0		P26447	0.425894		0.021364																											Q9HC24	0.255754		Q14344	0.078039		P35813	0.0720461		P16104
O60565	0.007992		0		P19438	0.0720461		0		P26583	0.340715		0.019342																											Q9NRL3	0.255754		P68036	0.077855		P35968	0.0720461		P16112
O60566	0.111893		0.022959		P19447	0.0360231		0		P26639	0.298126		0.010118																											Q9NWB1	0.255754		Q92796	0.077675		P36507	0.0720461		P16118
O60568	0.071931		0.017325		P19525	0.0720461		0		P26640	0.383305		0.014816																											Q9UMX1	0.255754		O15294	0.077652		P36575	0.0720461		P16144
O60573	0.087916		0.039885		P19532	0.0360231		0		P26641	1.66099		0.497116																											Q9UQL6	0.255754		Q96PK2	0.077647		P40227	0.0720461		P16150
O60583	0.031969		0.000256		P19544	0.0360231		0		P27348	1.91653		0.300726																											O00560	0.247762		P20700	0.077615		P40855	0.0720461		P16152
O60592	0.087916		0.009019		P19622	0.0360231		0		P27361	3.15162		0.77899																											O75533	0.247762		O75558	0.077566		P40879	0.0720461		P16157
O60593	0.039962		0.001264		P19784	0.0720461		0		P27540	0.638842		0.066897																											O95990	0.247762		Q13838	0.077527		P41182	0.0720461		P16220
O60595	0.015985		0		P19793	0.144092		0		P27694	0.809199		0.214857																											P07237	0.247762		P01303	0.077495		P41218	0.0720461		P16284
O60602	0.143862		0.005084		P19835	0.0360231		0		P27695	0.851789		0.086259																											P10589	0.247762		Q13114	0.077451		P41968	0.0720461		P16333
O60603	0.151854		0.036224		P19838	0.252161		0		P27707	0.042589		0																											P10644	0.247762		P01907	0.077336		P42127	0.0720461		P16389
O60609	0.007992		0		P20023	0.0360231		0		P27797	0.553663		0.131665																											P10912	0.247762		Q12778	0.076904		P42226	0.0720461		P16410
O60610	0.119885		0.010187		P20042	0.0360231		0		P27824	0.809199		0.249942																											P16298	0.247762		Q9BQD3	0.076812		P42345	0.0720461		P16452
O60613	0.007992		0		P20138	0.0360231		0		P27930	0.042589		0																											P18847	0.247762		Q9BUH8	0.07681		P42575	0.0720461		P16455
O60614	0.015985		0		P20151	0.0360231		0		P27986	5.11073		1.51683																											P20248	0.247762		P10721	0.076465		P42768	0.0720461		P16591
O60637	0.023977		0.00715		P20226	0.108069		0		P28065	0.085179		1.6e-05																											P35637	0.247762		P27694	0.076302		P42771	0.0720461		P16615
O60641	0.055946		0.003074		P20248	0.0720461		0		P28066	0.255537		0.002598																											P45973	0.247762		Q16890	0.07621		P42773	0.0720461		P16619
O60645	0.015985		0		P20265	0.0360231		0		P28067	0.085179		0																											Q01082	0.247762		P14866	0.075607		P45985	0.0720461		P16870
O60651	0.031969		0.000927		P20337	0.0360231		0		P28068	0.127768		0.004683																											Q06609	0.247762		P55211	0.075605		P46100	0.0720461		P16885
O60662	0.015985		4.7e-05		P20338	0.0360231		0		P28340	0.468484		0.059364																											Q12929	0.247762		P36957	0.075418		P46379	0.0720461		P17028
O60663	0.015985		0.000181		P20382	0.0360231		0		P28360	0.383305		0.010023																											Q13191	0.247762		P98161	0.075371		P46531	0.0720461		P17096
O60664	0.055946		0.014828		P20585	0.108069		0		P28482	4.13118		1.59319																											Q13224	0.247762		P05106	0.075289		P46734	0.0720461		P17098
O60670	0.007992		0		P20700	0.0360231		0		P28702	0.596252		0.012849																											Q13310	0.247762		Q13402	0.075274		P46821	0.0720461		P17252
O60671	0.079923		0.00391		P20711	0.0360231		0		P28715	0.298126		0.025003																											Q13625	0.247762		P06756	0.075104		P46937	0.0720461		P17275
O60673	0.039962		0.0033		P20749	0.108069		0		P28749	1.32027		0.410404																											Q7KZS6	0.247762		O95630	0.074875		P46939	0.0720461		P17480
O60674	0.703325		0.215833		P20783	0.0360231		0		P28827	0.212947		0.00249																											Q92844	0.247762		O95831	0.074837		P46940	0.0720461		P17482
O60675	0.143862		0.005564		P20823	0.900576		0.062126		P29034	0.085179		7.8e-05																											Q969H0	0.247762		Q5JWN5	0.074818		P47871	0.0720461		P17483
O60678	0.015985		9.3e-05		P20908	0.0360231		0		P29084	0.553663		0.025673																											Q96B97	0.247762		P08887	0.074785		P48643	0.0720461		P17509
O60682	0.047954		0.002327		P20936	0.216138		0		P29275	0.127768		0.084889																											Q9BZF9	0.247762		Q16543	0.07475		P48729	0.0720461		P17535
O60683	0.031969		0.000337		P20963	0.0720461		0		P29317	0.511073		0.013932																											Q9BZL6	0.247762		O95990	0.074505		P48745	0.0720461		P17542
O60684	0.439578		0.24994		P21127	0.0360231		0		P29350	2.12947		0.339585																											Q9H3P9	0.247762		Q14643	0.074427		P49459	0.0720461		P17600
O60701	0.023977		1e-06		P21246	0.0720461		0		P29353	3.74787		0.958234																											Q9H8W4	0.247762		Q15303	0.074255		P49716	0.0720461		P17612
O60706	0.039962		0.007326		P21283	0.0360231		0		P29372	0.851789		0.122008																											Q9UQC1	0.247762		P07949	0.074134		P49796	0.0720461		P17676
O60711	0.095908		0.031056		P21333	0.108069		0		P29375	0.255537		0.002724																											O43390	0.23977		Q9UJU2	0.074098		P49810	0.0720461		P17706
O60716	0.159847		0.024123		P21359	0.0360231		0		P29401	0.170358		0.012117																											O75791	0.23977		Q99608	0.073933		P50148	0.0720461		P17813
O60721	0.007992		0		P21453	0.0360231		0		P29466	0.894378		0.094377																											O95477	0.23977		O95782	0.073926		P50591	0.0720461		P17844
O60725	0.023977		8.4e-05		P21554	0.0360231		0		P29474	0.383305		0.115871																											P01024	0.23977		P22736	0.073421		P50607	0.0720461		P17858
O60726	0.007992		0		P21579	0.0360231		0		P29590	1.74617		0.379621																											P02452	0.23977		P22670	0.073329		P50616	0.0720461		P17861
O60729	0.015985		0.000723		P21673	0.0360231		0		P29597	0.76661		0.017681																											P02787	0.23977		Q92905	0.073281		P51451	0.0720461		P17936
O60732	0.055946		0.053936		P21675	0.0720461		0		P29692	0.72402		0.130739																											P08246	0.23977		P30086	0.073212		P51636	0.0720461		P17947
O60735	0.015985		1.3e-05		P21741	0.0360231		0		P29965	0.042589		0																											P08621	0.23977		O00303	0.073011		P51959	0.0720461		P17948
O60739	1.26279		0.468451		P21757	0.0360231		0		P29972	0.127768		0.001005																											P09471	0.23977		P07585	0.072994		P52306	0.0720461		P17980
O60741	0.007992		0		P21781	0.108069		0		P29992	0.170358		0.002784																											P14866	0.23977		P34741	0.072857		P52597	0.0720461		P18031
O60749	0.1039		0.009401		P21796	0.108069		0		P30040	0.085179		0.000445																											P20618	0.23977		Q92979	0.072766		P52799	0.0720461		P18054
O60759	0.015985		0.015787		P21802	0.684438		0		P30041	0.127768		0.000439																											P20700	0.23977		P01891	0.07267		P53675	0.0720461		P18074
O60760	0.007992		0		P21860	0.180115		0		P30048	0.085179		0.000905																											P29323	0.23977		P10451	0.072607		P53803	0.0720461		P18085
O60762	0.1039		0.048848		P21912	0.0360231		0		P30084	0.425894		0.030457																											P29597	0.23977		P17936	0.072555		P53999	0.0720461		P18146
O60763	0.199808		0.069542		P21926	0.0360231		0		P30085	0.127768		0.003461																											P30086	0.23977		P55735	0.072528		P54253	0.0720461		P18206
O60765	0.015985		5.9e-05		P21964	0.0360231		0		P30101	0.553663		0.074739																											P41235	0.23977		Q9NW95	0.072507		P54257	0.0720461		P18433
O60780	0.007992		0		P21980	0.0720461		0		P30153	1.6184		0.700574																											P46459	0.23977		P00742	0.07244		P54725	0.0720461		P18505
O60783	0.015985		7.1e-05		P22061	0.0360231		0		P30260	0.425894		0.113476																											P46940	0.23977		Q12834	0.072342		P54727	0.0720461		P18510
O60784	0.071931		0.00449		P22223	0.0360231		0		P30279	0.425894		0.009429																											P55212	0.23977		O95793	0.072291		P54760	0.0720461		P18545
O60806	0.007992		0		P22234	0.0360231		0		P30281	1.10732		0.151585																											P60880	0.23977		P01215	0.072289		P55060	0.0720461		P18825
O60812	0.007992		0		P22314	0.0360231		0		P30304	0.851789		0.078897																											P68036	0.23977		P06576	0.071946		P55196	0.0720461		P18846
O60814	0.183824		0.029368		P22413	0.0360231		0		P30305	0.638842		0.031651																											Q05086	0.23977		Q96GM5	0.071924		P55209	0.0720461		P18847
O60825	0.071931		0.037872		P22415	0.0360231		0		P30307	0.596252		0.048179																											Q13200	0.23977		Q13105	0.071821		P55345	0.0720461		P18887
O60826	0.031969		0.002172		P22455	0.612392		0		P30419	0.212947		0.011816																											Q13309	0.23977		Q03164	0.07177		P55735	0.0720461		P19012
O60828	0.127877		0.022981		P22460	0.0360231		0		P30530	0.681431		0.0193																											Q13416	0.23977		Q96JB7	0.071732		P56279	0.0720461		P19022
O60830	0.015985		0.000488		P22607	1.44092		0		P30556	0.425894		0.035186																											Q14155	0.23977		Q8TAP4	0.071666		P56539	0.0720461		P19105
O60831	0.031969		0.00127		P22670	0.0720461		0		P30559	0.085179		0.001281																											Q14344	0.23977		P58107	0.071626		P58107	0.0720461		P19174
O60832	0.047954		0.004022		P22681	0.216138		0		P30679	0.170358		0.012705																											Q15843	0.23977		O14640	0.071609		P60709	0.0720461		P19235
O60840	0.007992		0		P22736	0.108069		0		P30926	0.042589		0																											Q15910	0.23977		O95999	0.071587		P60763	0.0720461		P19338
O60841	0.015985		9.2e-05		P22897	0.0360231		0		P30988	0.127768		0.003402																											Q16520	0.23977		O96019	0.071505		P60953	0.0720461		P19388
O60844	0.031969		0.000901		P23025	0.144092		0		P31151	0.298126		0.013338																											Q6MZP7	0.23977		P16298	0.071464		P61204	0.0720461		P19419
O60858	0.007992		0		P23142	0.0360231		0		P31260	0.212947		0.018643																											Q6ZU52	0.23977		P33151	0.071299		P61978	0.0720461		P19438
O60861	0.191816		0.066039		P23229	0.0720461		0		P31269	0.340715		0.036872																											Q6ZVK8	0.23977		P27695	0.070967		P62081	0.0720461		P19447
O60869	0.119885		0.015216		P23258	0.0720461		0		P31273	0.170358		0.009368																											Q7Z6E9	0.23977		O60232	0.070936		P62140	0.0720461		P19525
O60879	0.039962		0.000209		P23284	0.0360231		0		P31350	0.127768		0.017415																											Q7Z6G3	0.23977		P51587	0.070696		P62508	0.0720461		P19532
O60880	0.167839		0.078421		P23297	0.0360231		0		P31371	0.042589		0																											Q8TAD8	0.23977		Q05086	0.070498		P62633	0.0720461		P19544
O60882	0.007992		0		P23378	0.0360231		0		P31689	0.894378		0.074671																											Q8WUM4	0.23977		Q14511	0.070385		P62807	0.0720461		P19622
O60884	0.039962		0.004779		P23443	0.108069		0		P31785	0.596252		0.018376																											Q92561	0.23977		P37173	0.070377		P62826	0.0720461		P19784
O60885	0.1039		0.025149		P23458	0.216138		0		P31943	0.638842		0.038113																											Q99547	0.23977		O14757	0.069922		P63151	0.0720461		P19793
O60888	0.023977		0.000108		P23467	0.0360231		0		P31944	0.170358		0.001223																											Q99700	0.23977		O95747	0.069796		P68104	0.0720461		P19835
O60890	0.023977		3.3e-05		P23469	0.0360231		0		P31946	2.8109		0.528716																											Q9BQG2	0.23977		O14744	0.069748		P78317	0.0720461		P19838
O60894	0.039962		0.003983		P23471	0.0360231		0		P31947	0.894378		0.132565																											Q9GZU6	0.23977		P07602	0.069558		P80075	0.0720461		P20023
O60895	0.031969		0.002436		P23508	7.74496		0.199055		P31948	0.340715		0.002113																											Q9H422	0.23977		O75533	0.069551		P80098	0.0720461		P20042
O60896	0.039962		0.020396		P23511	0.0720461		0		P31949	0.298126		0.018691																											Q9NR12	0.23977		O60763	0.069542		P98082	0.0720461		P20138
O60906	0.007992		0		P23526	0.0360231		0		P31994	0.553663		0.041148																											O14686	0.231777		P54725	0.069538		P98164	0.0720461		P20151
O60907	0.079923		0.005728		P23528	0.0360231		0		P31995	0.255537		0.009834																											O75940	0.231777		P20338	0.06941		Q00403	0.0720461		P20226
O60921	0.127877		0.035201		P23560	0.0720461		0		P32019	0.340715		0.008851																											O95166	0.231777		Q6PCT1	0.069306		Q00535	0.0720461		P20248
O60925	0.175831		0.085633		P23634	0.0720461		0		P32119	0.127768		0.003415																											O95295	0.231777		Q9Y2N3	0.069302		Q00653	0.0720461		P20265
O60927	0.015985		4.1e-05		P23743	0.0360231		0		P32121	1.06474		0.226061																											P01023	0.231777		P17948	0.069207		Q00889	0.0720461		P20337
O60934	0.167839		0.004372		P23769	0.0360231		0		P32519	0.255537		0.002342																											P04275	0.231777		Q03405	0.069124		Q01082	0.0720461		P20338
O60936	0.13587		0.028646		P23921	0.0360231		0		P32745	0.042589		0																											P06454	0.231777		Q9BXS5	0.069072		Q01726	0.0720461		P20382
O60941	0.143862		0.066397		P23945	0.0360231		0		P32780	0.681431		0.086775																											P16473	0.231777		Q9H0Q3	0.069063		Q01844	0.0720461		P20585
O60942	0.015985		0.000324		P23975	0.0360231		0		P33032	0.042589		0																											P17936	0.231777		P20618	0.069048		Q02078	0.0720461		P20700
O75015	0.007992		0		P24158	0.0360231		0		P33151	0.596252		0.066433																											P24864	0.231777		Q9NRX3	0.068814		Q02817	0.0720461		P20711
O75022	0.071931		0.003705		P24385	1.72911		0.050393		P33681	0.042589		0																											P41220	0.231777		P56693	0.068797		Q02962	0.0720461		P20749
O75027	0.015985		0.001388		P24394	0.0720461		0		P33991	0.511073		0.009245																											P42704	0.231777		P56134	0.068772		Q03113	0.0720461		P20783
O75030	0.127877		0.020326		P24534	0.0360231		0		P33992	0.638842		0.053423																											P43686	0.231777		P18054	0.068568		Q03181	0.0720461		P20908
O75031	0.007992		0		P24539	0.0360231		0		P33993	1.74617		0.537767																											P49454	0.231777		P98082	0.068545		Q04759	0.0720461		P20936
O75042	0.007992		0		P24588	0.0360231		0		P34130	0.085179		0.007723																											P49674	0.231777		P15502	0.068524		Q04912	0.0720461		P20963
O75044	0.031969		0.000866		P24593	0.0360231		0		P34741	0.468484		0.052577																											P50552	0.231777		O00161	0.06845		Q05086	0.0720461		P21127
O75051	0.079923		0.068091		P24666	0.108069		0		P34925	0.042589		0																											P62070	0.231777		P30457	0.068282		Q05639	0.0720461		P21246
O75052	0.063939		0.004355		P24723	0.0360231		0		P34931	1.10732		0.125779																											Q08117	0.231777		Q96G97	0.068233		Q06481	0.0720461		P21283
O75056	0.1039		0.014787		P24752	0.0360231		0		P34932	0.425894		0.050406																											Q13444	0.231777		O75051	0.068091		Q06587	0.0720461		P21333
O75061	0.015985		2.2e-05		P24821	0.0360231		0		P34947	0.468484		0.122962																											Q14134	0.231777		P10071	0.068075		Q07157	0.0720461		P21359
O75065	0.007992		0		P24864	0.0720461		0		P35070	0.042589		0																											Q14683	0.231777		Q9NPB6	0.068059		Q07666	0.0720461		P21453
O75069	0.023977		0.000234		P24928	0.144092		0		P35221	0.170358		0.001539																											Q7L5D6	0.231777		Q7Z6G3	0.067935		Q07890	0.0720461		P21554
O75074	0.015985		2e-06		P24941	0.180115		0		P35228	0.212947		0.00406																											Q9H2X6	0.231777		Q9H9D4	0.067935		Q08881	0.0720461		P21579
O75077	0.015985		0.000492		P25054	0.108069		0		P35240	0.638842		0.138312																											O00401	0.223785		Q9UQ35	0.067934		Q08999	0.0720461		P21673
O75078	0.007992		0		P25092	0.0360231		0		P35251	0.340715		0.011272																											O43924	0.223785		Q7Z2E3	0.067841		Q09028	0.0720461		P21675
O75083	0.047954		0.01685		P25098	0.144092		0		P35269	0.425894		0.029378																											P07550	0.223785		P14859	0.067826		Q09666	0.0720461		P21741
O75084	0.015985		0		P25205	0.0720461		0		P35354	0.042589		0																											P14136	0.223785		O76081	0.067799		Q12772	0.0720461		P21757
O75093	0.023977		0.000807		P25208	0.0720461		0		P35398	0.298126		0.006669																											P14174	0.223785		P13611	0.067558		Q12789	0.0720461		P21781
O75094	0.015985		0.000189		P25445	0.144092		0		P35498	0.127768		0.009876																											P14373	0.223785		P57086	0.067486		Q12929	0.0720461		P21796
O75095	0.215793		0.07954		P25490	0.144092		0		P35527	0.212947		0.002893																											P14921	0.223785		P50222	0.067439		Q12959	0.0720461		P21802
O75096	0.007992		0		P25685	0.0360231		0		P35579	0.936968		0.078851																											P17028	0.223785		Q15843	0.0673		Q12962	0.0720461		P21860
O75100	0.039962		0.000111		P25686	0.0360231		0		P35580	0.681431		0.038538																											P20749	0.223785		P23528	0.067223		Q13009	0.0720461		P21912
O75112	0.047954		0.001928		P25786	0.0360231		0		P35606	0.425894		0.036019																											P27448	0.223785		P29074	0.067024		Q13029	0.0720461		P21926
O75116	0.047954		0.003256		P25788	0.0360231		0		P35613	0.127768		0.002849																											P32780	0.223785		Q16512	0.066916		Q13043	0.0720461		P21964
O75131	0.007992		0		P25874	0.0720461		0		P35625	0.085179		0.001227																											P46821	0.223785		P20827	0.066903		Q13085	0.0720461		P21980
O75144	0.007992		0		P25942	0.0360231		0		P35658	0.298126		0.033945																											P48023	0.223785		P19532	0.066863		Q13158	0.0720461		P22061
O75145	0.095908		0.004345		P25963	0.144092		0		P35711	0.127768		0.00057																											P51159	0.223785		P29466	0.066767		Q13227	0.0720461		P22223
O75146	0.071931		0.017375		P26006	0.0360231		0		P35813	0.298126		0.017891																											P55209	0.223785		Q14155	0.06673		Q13233	0.0720461		P22234
O75147	0.007992		0		P26010	0.0720461		0		P35869	0.72402		0.048091																											P98160	0.223785		Q9NWT6	0.066721		Q13239	0.0720461		P22314
O75150	0.079923		0.022505		P26232	0.0360231		0		P35968	1.40545		0.254709																											Q13285	0.223785		P08574	0.066717		Q13285	0.0720461		P22413
O75151	0.007992		0		P26358	0.0720461		0		P35998	0.809199		0.12145																											Q14315	0.223785		P61244	0.066695		Q13330	0.0720461		P22415
O75152	0.007992		0		P26367	0.0720461		0		P36382	0.042589		0																											Q14566	0.223785		O95163	0.066616		Q13363	0.0720461		P22455
O75153	0.007992		0		P26373	0.0360231		0		P36402	0.042589		0																											Q15052	0.223785		Q9P2M7	0.066579		Q13418	0.0720461		P22460
O75154	0.063939		0.002375		P26447	0.0360231		0		P36405	0.212947		0.012352																											Q53TX4	0.223785		O60941	0.066397		Q13424	0.0720461		P22607
O75155	0.031969		0.001714		P26583	0.0360231		0		P36507	0.340715		0.006934																											Q8IZ75	0.223785		Q8ND90	0.066369		Q13425	0.0720461		P22670
O75157	0.063939		0.003266		P26639	0.0360231		0		P36508	0.212947		0.004883																											Q8N163	0.223785		P10747	0.066334		Q13464	0.0720461		P22681
O75159	0.023977		0.00016		P26640	0.0360231		0		P36542	0.340715		0.022582																											Q92997	0.223785		Q3ZCQ8	0.066262		Q13469	0.0720461		P22736
O75160	0.007992		0		P26641	0.0360231		0		P36575	0.298126		0.00799																											Q9BXS5	0.223785		P46821	0.066243		Q13501	0.0720461		P22897
O75161	0.015985		0.000257		P27348	0.216138		0		P36871	0.085179		0																											Q9GZM8	0.223785		P54252	0.066199		Q13546	0.0720461		P23025
O75164	0.023977		0.000104		P27361	0.252161		0		P36873	0.894378		0.104583																											Q9GZR7	0.223785		P49795	0.066149		Q13555	0.0720461		P23142
O75167	0.015985		0.000977		P27540	0.108069		0		P36888	0.298126		0.000472																											Q9UD83	0.223785		P26992	0.066125		Q13671	0.0720461		P23229
O75170	0.015985		0.00077		P27694	0.144092		0		P36897	4.68484		2.49303																											Q9ULB1	0.223785		P09651	0.066106		Q13772	0.0720461		P23258
O75173	0.063939		0.006003		P27695	0.144092		0		P36956	0.553663		0.03073																											O14939	0.215793		P06396	0.06607		Q13882	0.0720461		P23284
O75175	0.039962		0.009846		P27701	0.756484		0.016424		P37023	0.255537		0.002747																											O15078	0.215793		O60861	0.066039		Q13884	0.0720461		P23297
O75176	0.007992		0		P27707	0.0360231		0		P37275	0.170358		0.002968																											O15151	0.215793		Q15596	0.065925		Q14152	0.0720461		P23378
O75177	0.031969		0.000366		P27797	0.108069		0		P37288	0.085179		0.003516																											O75095	0.215793		P62917	0.065603		Q14155	0.0720461		P23443
O75182	0.095908		0.00369		P27824	0.0360231		0		P37837	0.298126		0.017436																											O75528	0.215793		Q9HD26	0.06559		Q14160	0.0720461		P23458
O75189	0.007992		0		P27930	0.0720461		0		P37840	1.27768		0.18664																											O95163	0.215793		P32246	0.065568		Q14181	0.0720461		P23467
O75190	0.079923		0.010228		P27986	0.648415		0		P38432	0.979557		0.24335																											O95831	0.215793		Q16658	0.065568		Q14344	0.0720461		P23469
O75192	0.007992		0		P28065	0.0360231		0		P38646	1.23509		0.184119																											O95999	0.215793		O95154	0.065534		Q14526	0.0720461		P23471
O75197	0.055946		0.030715		P28066	0.0360231		0		P38936	1.95911		0.459629																											P01042	0.215793		Q13285	0.065495		Q14587	0.0720461		P23511
O75208	0.031969		0.01769		P28067	0.0360231		0		P39656	0.255537		0.005552																											P01871	0.215793		O75909	0.065464		Q14738	0.0720461		P23526
O75213	0.007992		0		P28068	0.0360231		0		P39748	0.383305		0.017363																											P02766	0.215793		Q65ZQ1	0.065416		Q15052	0.0720461		P23528
O75251	0.023977		0.00063		P28340	0.0360231		0		P39880	0.340715		0.022286																											P04183	0.215793		P25490	0.065255		Q15084	0.0720461		P23560
O75271	0.047954		0.001434		P28360	0.0360231		0		P40189	0.638842		0.065794																											P05109	0.215793		Q02846	0.065228		Q15102	0.0720461		P23634
O75293	0.095908		0.00209		P28482	0.4683		0		P40198	0.085179		0.000239																											P05386	0.215793		P35998	0.065144		Q15121	0.0720461		P23743
O75306	0.039962		0.001431		P28702	0.0720461		0		P40227	0.170358		0.00123																											P06753	0.215793		P23142	0.065122		Q15181	0.0720461		P23769
O75309	0.007992		0		P28715	0.0360231		0		P40238	0.170358		0.00012																											P09038	0.215793		Q02750	0.065109		Q15185	0.0720461		P23921
O75310	0.007992		0		P28749	0.108069		0		P40305	0.042589		0																											P17480	0.215793		Q9NQC3	0.065077		Q15233	0.0720461		P23945
O75312	0.039962		0.002117		P28827	0.0720461		0		P40337	5.19591		1.85671																											P27708	0.215793		O14965	0.065008		Q15291	0.0720461		P23975
O75319	0.023977		0.000168		P29034	0.0360231		0		P40424	0.255537		0.002941																											P29475	0.215793		P11233	0.064866		Q15303	0.0720461		P24158
O75321	0.015985		1e-05		P29084	0.0360231		0		P40763	2.72572		0.927548																											P30530	0.215793		Q5JWF2	0.064781		Q15361	0.0720461		P24394
O75323	0.015985		0.000176		P29120	0.144092		0		P40855	0.042589		0																											P33151	0.215793		P07711	0.064739		Q15382	0.0720461		P24534
O75325	0.007992		0		P29144	0.0360231		0		P40926	0.042589		0																											P35998	0.215793		Q9NRG4	0.064669		Q15399	0.0720461		P24539
O75326	0.007992		0		P29275	0.0360231		0		P41143	0.383305		0.025957																											P40189	0.215793		Q9HAU5	0.064641		Q15486	0.0720461		P24588
O75330	0.031969		0.000928		P29317	0.0360231		0		P41182	1.02215		0.172075																											P42771	0.215793		P22061	0.064555		Q15628	0.0720461		P24593
O75334	0.087916		0.002143		P29323	1.08069		0.010682		P41218	0.170358		0.004707																											P48634	0.215793		P26367	0.064553		Q15643	0.0720461		P24666
O75335	0.047954		0.003805		P29350	0.216138		0		P41220	0.681431		0.284092																											P54274	0.215793		Q86SV1	0.064547		Q15654	0.0720461		P24723
O75340	0.13587		0.083616		P29353	0.360231		0		P41227	0.212947		0.008253																											P61073	0.215793		P78347	0.064493		Q15678	0.0720461		P24752
O75342	0.015985		5.6e-05		P29372	0.0720461		0		P41231	0.127768		0.000501																											P61244	0.215793		Q15008	0.06445		Q15700	0.0720461		P24821
O75344	0.039962		0.001518		P29375	0.0720461		0		P41240	1.23509		0.165137																											P62491	0.215793		P00451	0.064208		Q15797	0.0720461		P24864
O75348	0.031969		0.000866		P29401	0.0360231		0		P41252	0.340715		0.000896																											P78545	0.215793		Q92616	0.064188		Q15811	0.0720461		P24928
O75351	0.071931		0.005552		P29466	0.108069		0		P41597	0.298126		0.270175																											P98161	0.215793		Q9UHD2	0.064173		Q15842	0.0720461		P24941
O75352	0.047954		0.002983		P29474	0.0360231		0		P41743	1.06474		0.123971																											Q02363	0.215793		O14776	0.063949		Q15853	0.0720461		P25054
O75354	0.007992		0		P29590	0.180115		0		P42081	0.042589		0																											Q04637	0.215793		Q9BVI4	0.063892		Q16254	0.0720461		P25092
O75360	0.015985		5.2e-05		P29597	0.0720461		0		P42127	0.127768		0.000109																											Q12834	0.215793		P07858	0.063782		Q16537	0.0720461		P25098
O75363	0.015985		0.000145		P29692	0.0360231		0		P42166	0.298126		0.050733																											Q14103	0.215793		Q547Q3	0.063619		Q16576	0.0720461		P25205
O75365	0.79124		0.364058		P29965	0.0360231		0		P42167	0.170358		7.7e-05																											Q14643	0.215793		Q8NDD8	0.063619		Q16594	0.0720461		P25208
O75366	0.007992		0		P29972	0.0360231		0		P42224	2.21465		0.501964																											Q15139	0.215793		P78545	0.063502		Q16790	0.0720461		P25445
O75367	0.039962		0.000599		P29992	0.0360231		0		P42226	0.511073		0.018515																											Q15369	0.215793		Q15746	0.063501		Q2TAZ1	0.0720461		P25490
O75368	0.007992		0		P30040	0.0360231		0		P42229	1.78876		0.248662																											Q5RKV6	0.215793		Q16594	0.063462		Q5JUN9	0.0720461		P25685
O75369	0.143862		0.030591		P30041	0.0360231		0		P42261	0.425894		0.035394																											Q6FG89	0.215793		Q7Z478	0.063413		Q5JWN5	0.0720461		P25686
O75376	0.47954		0.160892		P30048	0.0360231		0		P42345	0.425894		0.024133																											Q6UY14	0.215793		Q9UBU9	0.06329		Q5JY77	0.0720461		P25786
O75379	0.063939		0.009232		P30084	0.0360231		0		P42566	0.809199		0.079165																											Q7L590	0.215793		Q15005	0.063254		Q5MNZ9	0.0720461		P25788
O75380	0.023977		0.000499		P30085	0.0360231		0		P42574	3.32198		1.00661																											Q8IUQ4	0.215793		P24158	0.063185		Q5T4P2	0.0720461		P25874
O75381	0.079923		0.019364		P30101	0.0360231		0		P42575	0.468484		0.031892																											Q8IZP0	0.215793		Q9HBX9	0.063135		Q5TCU5	0.0720461		P25942
O75382	0.023977		0.000469		P30153	0.108069		0		P42679	0.255537		0.003169																											Q96B26	0.215793		P50542	0.062742		Q5U5U6	0.0720461		P25963
O75385	0.039962		0.001899		P30154	1.94524		0		P42680	0.851789		0.064275																											Q96PU8	0.215793		O14775	0.062628		Q5VTD9	0.0720461		P26006
O75390	0.095908		0.0226		P30260	0.0360231		0		P42681	0.212947		0.009762																											Q99717	0.215793		P56817	0.062604		Q5XLJ0	0.0720461		P26010
O75391	0.007992		0		P30279	0.0360231		0		P42684	0.596252		0.014986																											Q9H0M0	0.215793		P62873	0.062604		Q66LE6	0.0720461		P26232
O75396	0.023977		0.002984		P30281	0.0360231		0		P42704	0.76661		0.097939																											Q9HAU5	0.215793		P49674	0.062519		Q6FGD7	0.0720461		P26358
O75398	0.015985		0.015787		P30304	0.0720461		0		P42768	1.10732		0.119129																											Q9HCU9	0.215793		P07737	0.062505		Q6PGQ7	0.0720461		P26367
O75400	1.11893		0.916765		P30305	0.108069		0		P42771	0.76661		0.090203																											Q9NPI1	0.215793		Q5T2W1	0.062476		Q6PKX4	0.0720461		P26373
O75401	0.007992		0		P30307	0.0720461		0		P42773	0.255537		0.008495																											Q9Y2W2	0.215793		Q14191	0.062451		Q6UWE0	0.0720461		P26447
O75402	0.007992		0		P30419	0.0720461		0		P42858	1.78876		0.656154																											Q9Y6X2	0.215793		P51617	0.06241		Q6UWZ7	0.0720461		P26583
O75406	0.007992		0		P30518	0.180115		5.2e-05		P43250	0.170358		0.002622																											O00161	0.207801		P06730	0.062309		Q6UXM1	0.0720461		P26639
O75408	0.015985		0.0005		P30530	0.0360231		0		P43268	0.042589		0																											O00267	0.207801		Q9HCM9	0.06215		Q71V34	0.0720461		P26640
O75409	0.007992		0		P30532	0.0360231		0		P43351	0.425894		0.033996																											O00499	0.207801		Q9Y678	0.062144		Q7RTN6	0.0720461		P26641
O75410	0.063939		0.004207		P30556	0.0360231		0		P43364	0.851789		0.14098																											O14543	0.207801		P16144	0.062023		Q7Z6E9	0.0720461		P27348
O75419	0.151854		0.020622		P30559	0.0360231		0		P43403	1.44804		0.125764																											O14559	0.207801		P23258	0.061895		Q7Z6J0	0.0720461		P27361
O75420	0.015985		0.000101		P30679	0.0360231		0		P43405	2.29983		0.338455																											O15164	0.207801		P36873	0.061877		Q7Z6Z7	0.0720461		P27540
O75426	0.031969		0.000176		P30926	0.0720461		0		P43487	0.340715		0.048859																											O43561	0.207801		P14151	0.061866		Q7Z7G1	0.0720461		P27694
O75427	0.023977		0.001702		P30988	0.0360231		0		P43694	0.383305		0.019207																											P02458	0.207801		Q13617	0.061777		Q86X55	0.0720461		P27695
O75431	0.007992		0		P31151	0.0360231		0		P43897	0.085179		0.000855																											P06396	0.207801		P13688	0.061743		Q86YC2	0.0720461		P27707
O75436	0.015985		8.4e-05		P31260	0.0360231		0		P45378	0.042589		0																											P06733	0.207801		P10912	0.061629		Q8IV61	0.0720461		P27797
O75438	0.039962		0.001593		P31269	0.0360231		0		P45983	0.383305		0.008751																											P07585	0.207801		P28340	0.061454		Q8IWT3	0.0720461		P27824
O75439	0.023977		0.000826		P31273	0.0360231		0		P45984	0.212947		0.005029																											P07737	0.207801		P02730	0.061219		Q8N0W4	0.0720461		P27930
O75441	0.007992		0		P31350	0.0720461		0		P45985	0.468484		0.011382																											P08727	0.207801		P43686	0.061036		Q8N488	0.0720461		P27986
O75444	0.143862		0.007879		P31371	0.108069		0		P46013	0.255537		0.01428																											P09958	0.207801		P16435	0.061021		Q8N5H7	0.0720461		P28065
O75445	0.031969		0.001072		P31689	0.0720461		0		P46087	0.212947		0.003243																											P10244	0.207801		Q13547	0.061019		Q8N9S6	0.0720461		P28066
O75446	0.159847		0.010461		P31749	1.36888		0.019804		P46100	0.553663		0.113563																											P10809	0.207801		O43924	0.060991		Q8TAD8	0.0720461		P28067
O75448	0.1039		0.007069		P31751	4.07061		0.443373		P46108	3.83305		0.872475																											P13805	0.207801		P32780	0.060933		Q8TAP3	0.0720461		P28068
O75449	0.031969		0.000687		P31785	0.0360231		0		P46109	1.53322		0.05404																											P17275	0.207801		P10828	0.060777		Q8WX92	0.0720461		P28340
O75460	0.079923		0.004312		P31943	0.0720461		0		P46379	0.851789		0.178185																											P19419	0.207801		O14582	0.060621		Q8WXE1	0.0720461		P28360
O75461	0.095908		0.031816		P31944	0.0720461		0		P46527	1.40545		0.224768																											P30304	0.207801		P49888	0.06059		Q8WXF8	0.0720461		P28482
O75462	0.015985		0		P31946	0.252161		0		P46531	1.23509		0.367441																											P32927	0.207801		Q96T60	0.06054		Q8WYP3	0.0720461		P28702
O75469	0.055946		0.000216		P31947	0.0720461		0		P46734	0.511073		0.033028																											P34947	0.207801		Q12955	0.060485		Q92547	0.0720461		P28715
O75474	0.007992		0		P31948	0.0360231		0		P46777	0.340715		0.009524																											P36542	0.207801		Q96RK0	0.060458		Q92597	0.0720461		P28749
O75475	0.031969		0.000445		P31949	0.0360231		0		P46779	0.127768		0.001838																											P46100	0.207801		Q7Z6Z7	0.060415		Q92625	0.0720461		P28827
O75477	0.007992		0		P31994	0.0360231		0		P46783	0.383305		0.033864																											P52565	0.207801		Q13424	0.060395		Q92786	0.0720461		P29034
O75478	0.111893		0.00635		P31995	0.0360231		0		P46821	0.425894		0.015897																											P54725	0.207801		P04264	0.060031		Q92796	0.0720461		P29084
O75479	0.055946		0.009177		P32019	0.108069		0		P46926	0.042589		0																											P60900	0.207801		P05109	0.060028		Q92870	0.0720461		P29120
O75486	0.071931		0.001127		P32119	0.108069		0		P46937	0.511073		0.043429																											P61077	0.207801		P18031	0.059985		Q92918	0.0720461		P29144
O75487	0.023977		0.000345		P32121	0.0360231		0		P46939	0.298126		0.034869																											Q02388	0.207801		P23284	0.059867		Q92994	0.0720461		P29275
O75489	0.031969		0.000474		P32245	0.288184		0.001194		P46940	0.851789		0.121443																											Q03060	0.207801		Q8NI35	0.059775		Q93062	0.0720461		P29317
O75494	0.055946		0.000919		P32297	0.0720461		0		P47736	0.340715		0.11144																											Q12988	0.207801		P09104	0.059671		Q969G3	0.0720461		P29350
O75496	0.119885		0.029901		P32519	0.0360231		0		P47756	0.255537		0.013127																											Q13287	0.207801		P20749	0.059377		Q969H4	0.0720461		P29353
O75503	0.007992		0		P32745	0.0360231		0		P47901	0.042589		0																											Q13347	0.207801		P31269	0.059369		Q96AG4	0.0720461		P29372
O75506	0.031969		0.00081		P32780	0.108069		0		P47928	0.298126		0.034126																											Q13571	0.207801		P53621	0.059343		Q96BY2	0.0720461		P29375
O75508	0.015985		4.8e-05		P33032	0.0720461		0		P48023	0.76661		0.166466																											Q13838	0.207801		Q12809	0.059343		Q96C32	0.0720461		P29401
O75509	0.007992		0		P33151	0.0720461		0		P48051	0.085179		0.084889																											Q15831	0.207801		Q03113	0.059141		Q96CW1	0.0720461		P29466
O75519	0.047954		2.1e-05		P33681	0.0360231		0		P48436	0.255537		0.005605																											Q16512	0.207801		Q13635	0.059112		Q96D09	0.0720461		P29474
O75521	0.007992		0		P33991	0.0360231		0		P48443	0.681431		0.039405																											Q6UWE0	0.207801		Q15388	0.05903		Q96D21	0.0720461		P29590
O75525	0.271739		0.057792		P33992	0.0720461		0		P48507	0.085179		0.000248																											Q96ED9	0.207801		Q6UY14	0.058952		Q96D37	0.0720461		P29597
O75528	0.215793		0.08802		P33993	0.108069		0		P48552	1.32027		0.170843																											Q96SN8	0.207801		P52565	0.058805		Q96DE7	0.0720461		P29692
O75530	0.039962		0.000561		P34130	0.0360231		0		P48556	0.298126		0.102753																											Q99741	0.207801		P22087	0.058729		Q96EB6	0.0720461		P29965
O75531	0.047954		0.003257		P34741	0.0360231		0		P48643	0.340715		0.012284																											Q9H9D4	0.207801		P18075	0.058607		Q96JH8	0.0720461		P29972
O75533	0.247762		0.069551		P34925	0.0360231		0		P48729	0.894378		0.168959																											Q9NQC3	0.207801		P13501	0.058436		Q96KB5	0.0720461		P29992
O75534	0.079923		0.008295		P34931	0.0720461		0		P48730	0.127768		0.004621																											Q9UBU9	0.207801		P20823	0.058046		Q96L73	0.0720461		P30040
O75541	0.007992		0		P34932	0.0360231		0		P48736	0.468484		0.020982																											Q9Y297	0.207801		Q9NVP2	0.057991		Q96PK2	0.0720461		P30041
O75544	0.007992		0		P34947	0.0720461		0		P48745	0.212947		0.007499																											O14757	0.199808		Q96RN5	0.05799		Q96PM5	0.0720461		P30048
O75547	0.007992		0		P35070	0.0720461		0		P48995	0.255537		0.010725																											O14818	0.199808		O75525	0.057792		Q96RI1	0.0720461		P30084
O75553	0.199808		0.045104		P35221	0.108069		0		P49023	4.98296		2.06959																											O15525	0.199808		Q15459	0.05771		Q96RL1	0.0720461		P30085
O75554	0.471547		0.213032		P35222	4.97118		0.325683		P49069	0.042589		0																											O60763	0.199808		Q15172	0.05766		Q96S44	0.0720461		P30101
O75556	0.007992		0		P35228	0.0360231		0		P49116	0.383305		0.018831																											O75553	0.199808		P20382	0.057479		Q96S59	0.0720461		P30153
O75558	0.13587		0.077566		P35232	0.792507		0.08499		P49137	0.425894		0.016739																											O75582	0.199808		O15524	0.057383		Q96SD1	0.0720461		P30154
O75563	0.047954		0.002355		P35240	0.0720461		0		P49321	0.340715		0.0323																											O75832	0.199808		P33176	0.057334		Q96T76	0.0720461		P30260
O75569	0.111893		0.01805		P35251	0.0720461		0		P49354	0.298126		0.020801																											O95782	0.199808		P13987	0.057303		Q99075	0.0720461		P30279
O75570	0.007992		0		P35269	0.0360231		0		P49356	0.170358		0.002065																											P05787	0.199808		O75940	0.057258		Q99081	0.0720461		P30281
O75575	0.023977		0.000406		P35354	0.0360231		0		P49407	1.06474		0.26503																											P07814	0.199808		Q12923	0.057113		Q99497	0.0720461		P30304
O75578	0.007992		0		P35367	0.0360231		0		P49411	0.298126		0.007591																											P08107	0.199808		P10398	0.057111		Q99616	0.0720461		P30305
O75581	0.079923		0.031523		P35398	0.0360231		0		P49454	0.72402		0.158323																											P08311	0.199808		P51571	0.057069		Q99626	0.0720461		P30307
O75582	0.199808		0.031661		P35498	0.0360231		0		P49459	0.255537		0.007032																											P08651	0.199808		Q9NS73	0.056994		Q99683	0.0720461		P30419
O75586	0.13587		0.024157		P35527	0.0360231		0		P49585	0.085179		0.00029																											P10398	0.199808		Q9UPY3	0.056906		Q99684	0.0720461		P30530
O75592	0.047954		0.004093		P35557	0.144092		0.002322		P49642	0.085179		0																											P14619	0.199808		P57678	0.0569		Q99717	0.0720461		P30532
O75593	0.071931		0.013361		P35568	2.26945		0.135938		P49662	0.72402		0.086349																											P14784	0.199808		Q8TAD8	0.056884		Q99836	0.0720461		P30556
O75594	0.007992		0		P35579	0.0720461		0		P49674	0.638842		0.119927																											P17600	0.199808		Q06830	0.056866		Q99856	0.0720461		P30559
O75602	0.007992		0		P35580	0.0360231		0		P49711	0.255537		0.022613																											P18084	0.199808		Q9P2A4	0.056829		Q99952	0.0720461		P30679
O75604	0.071931		0.00411		P35606	0.0360231		0		P49715	0.851789		0.05591																											P19388	0.199808		O15350	0.05682		Q99959	0.0720461		P30926
O75607	0.007992		0		P35613	0.0360231		0		P49716	0.298126		0.002293																											P20042	0.199808		O60381	0.056659		Q99962	0.0720461		P30988
O75608	0.031969		6.5e-05		P35625	0.0360231		0		P49720	0.468484		0.035093																											P20823	0.199808		Q96JB5	0.056553		Q99996	0.0720461		P31151
O75618	0.1039		0.004547		P35658	0.0360231		0		P49736	1.23509		0.163435																											P21817	0.199808		P13591	0.05649		Q9BRA2	0.0720461		P31260
O75626	0.039962		0.002348		P35680	0.108069		7e-05		P49757	0.383305		0.013656																											P26367	0.199808		P21675	0.056444		Q9BRG2	0.0720461		P31269
O75628	0.063939		0.006914		P35711	0.0360231		0		P49768	1.27768		0.224648																											P30305	0.199808		Q13155	0.056324		Q9BWX5	0.0720461		P31273
O75629	0.047954		0.002792		P35813	0.0720461		0		P49789	0.085179		0.000584																											P31943	0.199808		P14635	0.05618		Q9BX63	0.0720461		P31350
O75631	0.007992		0		P35869	0.108069		0		P49790	0.383305		0.00844																											P33176	0.199808		Q92817	0.056174		Q9BXA7	0.0720461		P31371
O75632	0.007992		0		P35968	0.0720461		0		P49796	0.681431		0.124229																											P33992	0.199808		P16870	0.056152		Q9BZS1	0.0720461		P31689
O75633	0.007992		0		P35998	0.0360231		0		P49810	0.894378		0.087072																											P42680	0.199808		O60318	0.056116		Q9GZR7	0.0720461		P31785
O75643	0.151854		0.054421		P36382	0.0360231		0		P49815	0.596252		0.020473																											P49137	0.199808		P21926	0.056053		Q9GZS1	0.0720461		P31943
O75663	0.023977		0		P36402	0.0360231		0		P49840	0.511073		0.034346																											P55957	0.199808		Q96B26	0.055946		Q9GZV9	0.0720461		P31944
O75665	0.063939		0.004329		P36405	0.0360231		0		P49841	2.04429		0.512893																											P56693	0.199808		Q9UQL6	0.055943		Q9H0E2	0.0720461		P31946
O75674	0.263747		0.224648		P36507	0.0720461		0		P49888	0.255537		0.006511																											P58107	0.199808		Q13574	0.055899		Q9H0K1	0.0720461		P31947
O75676	0.063939		0.000367		P36508	0.0360231		0		P49910	0.127768		0.002351																											P62873	0.199808		Q96G25	0.055884		Q9H0N5	0.0720461		P31948
O75688	0.13587		0.020003		P36542	0.0360231		0		P49915	0.085179		0.000935																											P84090	0.199808		P33992	0.055775		Q9H160	0.0720461		P31949
O75689	0.13587		0.010538		P36575	0.0720461		0		P49916	0.255537		0.012113																											Q00534	0.199808		P31150	0.055772		Q9H299	0.0720461		P31994
O75691	0.023977		0.015857		P36871	0.0360231		0		P49959	0.298126		0.01055																											Q03113	0.199808		P02462	0.055748		Q9H2X6	0.0720461		P31995
O75694	0.071931		0.017924		P36873	0.216138		0		P50148	0.340715		0.00993																											Q04759	0.199808		P05388	0.055687		Q9H3D4	0.0720461		P32019
O75695	0.007992		0		P36888	0.0360231		0		P50213	0.127768		0.002444																											Q07912	0.199808		Q03060	0.055656		Q9H4B4	0.0720461		P32119
O75702	0.023977		8e-05		P36896	0.432277		0.008404		P50402	0.425894		0.077037																											Q08881	0.199808		Q14683	0.055389		Q9H5V8	0.0720461		P32121
O75712	0.007992		0		P36897	0.144092		0		P50453	0.681431		0.041598																											Q12778	0.199808		Q15029	0.055388		Q9H6Q3	0.0720461		P32297
O75716	0.159847		0.034169		P36956	0.0360231		0		P50454	0.255537		0.017091																											Q12962	0.199808		Q7KZS0	0.05532		Q9HAU4	0.0720461		P32519
O75717	0.015985		0		P37023	0.0360231		0		P50542	0.085179		0.000601																											Q13322	0.199808		Q9UBF6	0.055191		Q9HAV5	0.0720461		P32745
O75751	0.015985		0.000127		P37173	1.29683		0.022586		P50548	0.170358		0.001536																											Q13332	0.199808		O43597	0.055128		Q9HBC4	0.0720461		P32780
O75771	0.063939		0.039487		P37231	1.18876		0.012477		P50549	0.298126		0.010397																											Q13617	0.199808		P50281	0.055042		Q9HCU4	0.0720461		P33032
O75787	0.007992		0		P37275	0.0360231		0		P50553	0.212947		0.003833																											Q13620	0.199808		Q70Z53	0.05504		Q9NPJ4	0.0720461		P33151
O75791	0.23977		0.101959		P37288	0.0360231		0		P50570	1.6184		0.425125																											Q13950	0.199808		P98160	0.054875		Q9NQU5	0.0720461		P33681
O75794	0.015985		0.001027		P37837	0.0360231		0		P50591	0.127768		0																											Q14204	0.199808		Q9UBL3	0.054835		Q9NRD5	0.0720461		P33991
O75800	0.007992		0		P37840	0.0360231		0		P50607	0.298126		0.00608																											Q15459	0.199808		Q86U70	0.054818		Q9NS56	0.0720461		P33992
O75805	0.023977		0.000325		P38398	4.79107		0.575953		P50613	0.638842		0.032434																											Q15906	0.199808		Q16849	0.054781		Q9NSE2	0.0720461		P33993
O75807	0.039962		0.002987		P38432	0.0360231		0		P50616	0.212947		0.006455																											Q16658	0.199808		P30626	0.054776		Q9NVC6	0.0720461		P34130
O75815	0.319693		0.04192		P38646	0.144092		0		P50749	0.042589		0																											Q8WXI7	0.199808		P07477	0.054759		Q9NY99	0.0720461		P34741
O75817	0.055946		0.021113		P38936	0.180115		0		P50750	0.809199		0.160027																											Q92851	0.199808		O00560	0.0546		Q9NZC4	0.0720461		P34925
O75818	0.047954		0.000579		P39656	0.0360231		0		P51149	0.255537		0.014099																											Q96JB7	0.199808		P68402	0.05458		Q9NZS9	0.0720461		P34931
O75821	0.143862		0.032833		P39748	0.0360231		0		P51153	0.170358		0.000465																											Q9NNW5	0.199808		Q9UNY4	0.05454		Q9NZW4	0.0720461		P34932
O75822	0.151854		0.032171		P39880	0.108069		0		P51398	0.383305		0.01204																											Q9NR30	0.199808		O00267	0.054495		Q9P287	0.0720461		P34947
O75828	0.023977		0.000635		P40189	0.108069		0		P51451	0.340715		0.027758																											Q9NRG4	0.199808		Q93034	0.054471		Q9P2H0	0.0720461		P35070
O75829	0.015985		0.001035		P40198	0.0360231		0		P51452	0.340715		0.021401																											Q9NVV9	0.199808		O75643	0.054421		Q9UBP6	0.0720461		P35221
O75830	0.023977		0.000272		P40227	0.0720461		0		P51531	0.255537		0.017256																											Q9P2A4	0.199808		O43612	0.054271		Q9UHC1	0.0720461		P35228
O75832	0.199808		0.039667		P40238	0.0360231		0		P51532	1.10732		0.235723																											Q9UGJ1	0.199808		Q13438	0.05426		Q9UJM3	0.0720461		P35240
O75838	0.007992		0		P40305	0.0360231		0		P51572	0.468484		0.043042																											Q9UIS9	0.199808		O00206	0.054228		Q9UJZ1	0.0720461		P35251
O75839	0.015985		0		P40337	0.0360231		0		P51610	0.936968		0.121618																											O00303	0.191816		P20340	0.054205		Q9UK53	0.0720461		P35269
O75840	0.007992		0		P40424	0.0360231		0		P51617	1.06474		0.197379																											O00470	0.191816		P25791	0.054184		Q9UKY1	0.0720461		P35354
O75841	0.015985		1e-06		P40692	0.82853		0.079051		P51636	0.170358		0.003569																											O14640	0.191816		P04183	0.054136		Q9ULJ6	0.0720461		P35367
O75843	0.047954		0.001817		P40763	0.540346		0		P51665	0.340715		0.010193																											O14744	0.191816		P26358	0.054118		Q9ULV8	0.0720461		P35398
O75844	0.007992		0		P40855	0.0720461		0		P51671	0.085179		0.002907																											O14965	0.191816		P20963	0.054115		Q9ULW0	0.0720461		P35498
O75845	0.015985		0		P40879	0.0720461		0		P51692	0.298126		0.011291																											O43261	0.191816		Q9UP38	0.054095		Q9UM63	0.0720461		P35527
O75864	0.007992		0		P40926	0.0360231		0		P51812	1.32027		0.19741																											O43765	0.191816		O60732	0.053936		Q9UN21	0.0720461		P35579
O75865	0.055946		0.018369		P41143	0.0360231		0		P51813	0.638842		0.065308																											O43889	0.191816		P28799	0.053766		Q9UNL4	0.0720461		P35580
O75874	0.015985		0.000148		P41159	0.324207		0.001727		P51843	0.340715		0.006029																											O60861	0.191816		P07814	0.053658		Q9UPN3	0.0720461		P35606
O75880	0.007992		0		P41161	0.0360231		0		P51946	0.425894		0.013136																											O75909	0.191816		P67775	0.053652		Q9UQ13	0.0720461		P35613
O75882	0.007992		0		P41181	0.0360231		0		P51948	0.596252		0.041867																											O95630	0.191816		P84090	0.053546		Q9UQB3	0.0720461		P35625
O75884	0.031969		0.000683		P41182	0.0720461		0		P51955	0.255537		0.009673																											P04004	0.191816		P04233	0.053427		Q9UQE7	0.0720461		P35658
O75886	0.151854		0.047251		P41218	0.0720461		0		P51959	0.212947		0.003443																											P07711	0.191816		Q96ID5	0.053395		Q9UQR1	0.0720461		P35711
O75888	0.071931		0.010443		P41220	0.0360231		0		P52292	0.936968		0.220275																											P15056	0.191816		P19447	0.053312		Q9Y210	0.0720461		P35813
O75896	0.031969		0.015891		P41227	0.0360231		0		P52294	0.596252		0.046641																											P17947	0.191816		Q9H0U4	0.053214		Q9Y265	0.0720461		P35869
O75899	0.055946		0.006018		P41231	0.0360231		0		P52306	0.212947		0.015815																											P20338	0.191816		Q96QG7	0.053181		Q9Y297	0.0720461		P35968
O75909	0.191816		0.065464		P41235	1.08069		0.032742		P52333	1.10732		0.024524																											P23258	0.191816		P35269	0.05307		Q9Y2I6	0.0720461		P35998
O75914	0.071931		0.001636		P41240	0.324207		0		P52564	0.383305		0.029851																											P27540	0.191816		Q14103	0.053052		Q9Y2X7	0.0720461		P36382
O75915	0.031969		0.000616		P41252	0.0360231		0		P52565	0.638842		0.054871																											P30291	0.191816		P07996	0.053028		Q9Y478	0.0720461		P36402
O75916	0.031969		0.002296		P41279	1.22478		0.015056		P52597	0.298126		0.009858																											P32004	0.191816		Q96DE7	0.052999		Q9Y490	0.0720461		P36405
O75923	0.031969		0.000263		P41597	0.0360231		0		P52735	0.425894		0.006285																											P35580	0.191816		Q15758	0.052993		Q9Y4A5	0.0720461		P36507
O75925	0.375639		0.113392		P41743	0.0360231		0		P52789	0.127768		0.001786																											P35869	0.191816		Q9H2X6	0.052949		Q9Y4K3	0.0720461		P36508
O75928	0.167839		0.01987		P41968	0.0720461		2.6e-05		P52790	0.042589		0																											P37198	0.191816		O15085	0.052946		Q9Y6B2	0.0720461		P36542
O75934	0.047954		0.002562		P42081	0.0360231		0		P52799	0.383305		0.02051																											P48039	0.191816		P60510	0.052943		Q9Y6B7	0.0720461		P36575
O75935	0.023977		0.006324		P42127	0.0720461		0		P52803	0.127768		0.001728																											P51587	0.191816		O00299	0.052871		Q9Y6R0	0.0720461		P36871
O75936	0.007992		0		P42166	0.0360231		0		P52907	0.553663		0.06271																											P51948	0.191816		Q8IYF1	0.05281		Q9Y6Y9	0.0720461		P36873
O75937	0.007992		0		P42167	0.0360231		0		P52948	0.340715		0.115954																											P53621	0.191816		P48736	0.052787		A0N0X1	0.0360231		P36888
O75940	0.231777		0.057258		P42224	0.432277		0		P53041	0.340715		0.007751																											P60510	0.191816		Q08043	0.052762		O00141	0.0360231		P36897
O75943	0.079923		0.002334		P42226	0.0720461		0		P53350	0.894378		0.069641																											P60660	0.191816		P25025	0.052655		O00145	0.0360231		P36956
O75947	0.007992		0		P42229	0.360231		0		P53367	0.042589		0																											P62877	0.191816		O14786	0.052592		O00148	0.0360231		P37023
O75952	0.007992		0		P42261	0.0360231		0		P53597	0.085179		0.004685																											P98170	0.191816		Q14257	0.052576		O00165	0.0360231		P37275
O75955	0.111893		0.028004		P42336	0.684438		0.020259		P53675	0.085179		0.00013																											Q07820	0.191816		Q9P1U0	0.052564		O00187	0.0360231		P37288
O75956	0.023977		0.00069		P42345	0.0720461		0		P53779	2.51278		0.769472																											Q08379	0.191816		P32241	0.052558		O00192	0.0360231		P37837
O75962	0.127877		0.041243		P42566	0.0360231		0		P53803	0.085179		0.000169																											Q12846	0.191816		O15230	0.052549		O00193	0.0360231		P37840
O75964	0.047954		0.020108		P42574	0.432277		0		P53816	0.085179		0.001461																											Q12879	0.191816		P31943	0.052505		O00212	0.0360231		P38432
O75969	0.047954		0.016113		P42575	0.0720461		0		P53999	0.170358		0.001676																											Q13105	0.191816		Q9Y624	0.052491		O00238	0.0360231		P38646
O75970	0.127877		0.011637		P42679	0.108069		0		P54132	0.340715		0.024179																											Q13257	0.191816		P50454	0.052474		O00254	0.0360231		P38936
O75971	0.047954		0.000878		P42680	0.0360231		0		P54253	1.70358		0.451081																											Q13424	0.191816		Q13469	0.052466		O00257	0.0360231		P39656
O75973	0.007992		0		P42681	0.144092		0		P54257	0.936968		0.282454																											Q14005	0.191816		O43889	0.052431		O00264	0.0360231		P39748
O75995	0.055946		0.000246		P42684	0.144092		0		P54274	0.596252		0.160496																											Q14152	0.191816		Q8TEY7	0.05236		O00303	0.0360231		P39880
O76003	0.159847		0.093265		P42685	0.0360231		0		P54619	0.170358		0.000288																											Q14191	0.191816		Q9BQG2	0.052355		O00308	0.0360231		P40189
O76009	0.015985		0.00015		P42704	0.0360231		0		P54646	0.255537		0.012615																											Q14247	0.191816		Q15583	0.052342		O00311	0.0360231		P40198
O76011	0.023977		0.00078		P42768	0.0720461		0		P54725	0.511073		0.03093																											Q15078	0.191816		Q9H0M0	0.052289		O00329	0.0360231		P40227
O76013	0.031969		0.000367		P42771	0.0720461		0		P54727	0.383305		0.013084																											Q15172	0.191816		P27540	0.052255		O00330	0.0360231		P40238
O76014	0.015985		0.000452		P42773	0.0720461		0		P54760	0.085179		0.000395																											Q15759	0.191816		Q02763	0.052251		O00428	0.0360231		P40305
O76015	0.007992		0		P42858	0.144092		0		P54764	0.170358		0.005203																											Q53G59	0.191816		Q15154	0.052232		O00444	0.0360231		P40337
O76021	0.039962		0.001009		P43146	0.396254		0		P54819	0.212947		0.007074																											Q5W1B6	0.191816		P05023	0.052211		O00445	0.0360231		P40424
O76024	0.023977		0.001524		P43235	0.0360231		0		P55036	1.1925		0.118166																											Q8TAP4	0.191816		P40189	0.052208		O00487	0.0360231		P40763
O76027	0.031969		0.001231		P43246	0.900576		0.092138		P55055	0.596252		0.010682																											Q96AQ3	0.191816		Q9NPQ8	0.052197		O00497	0.0360231		P40855
O76031	0.039962		0.000613		P43250	0.0360231		0		P55060	0.553663		0.03375																											Q96EK5	0.191816		O15151	0.052159		O00507	0.0360231		P40879
O76036	0.023977		6.6e-05		P43268	0.0360231		0		P55072	0.638842		0.136874																											Q96KG7	0.191816		P62070	0.052102		O00512	0.0360231		P40926
O76038	0.007992		0		P43304	0.0360231		0		P55075	0.042589		0																											Q99460	0.191816		Q07960	0.052064		O00570	0.0360231		P41143
O76039	0.023977		1.1e-05		P43351	0.0360231		0		P55103	0.170358		0.002167																											Q99708	0.191816		P60660	0.052045		O00587	0.0360231		P41161
O76040	0.007992		0		P43364	0.0360231		0		P55196	0.809199		0.208172																											Q99836	0.191816		P27708	0.052037		O00716	0.0360231		P41181
O76041	0.031969		0.000437		P43403	0.108069		0		P55199	0.127768		0.007221																											Q9GZS1	0.191816		P35900	0.052035		O14490	0.0360231		P41182
O76054	0.007992		0		P43405	0.144092		0		P55209	0.681431		0.200008																											Q9NPB6	0.191816		P29317	0.052012		O14508	0.0360231		P41218
O76061	0.127877		0.042134		P43487	0.0360231		0		P55210	1.36286		0.218583																											Q9NS73	0.191816		O60285	0.051894		O14512	0.0360231		P41220
O76062	0.015985		0.001055		P43694	0.0360231		0		P55211	0.894378		0.062231																											Q9NW95	0.191816		Q9BVP2	0.051869		O14576	0.0360231		P41227
O76064	0.063939		0.005836		P43897	0.0360231		0		P55212	0.979557		0.084388																											Q9UQC2	0.191816		P26447	0.051799		O14582	0.0360231		P41231
O76070	0.119885		0.014001		P45378	0.0360231		0		P55287	0.127768		0.002951																											Q9UQE7	0.191816		P26599	0.051695		O14641	0.0360231		P41240
O76071	0.391624		0.144911		P45983	0.0360231		0		P55291	0.340715		0.178522																											Q9Y4Y9	0.191816		Q9NQZ3	0.051571		O14662	0.0360231		P41252
O76074	0.015985		0.00011		P45984	0.0360231		0		P55317	0.042589		0																											O00273	0.183824		P02458	0.051525		O14682	0.0360231		P41597
O76075	0.023977		0.000507		P45985	0.0720461		0		P55345	0.468484		0.01232																											O14490	0.183824		Q8TCY6	0.051523		O14727	0.0360231		P41743
O76076	0.015985		5.1e-05		P46013	0.0360231		0		P55347	0.212947		0.001181																											O43739	0.183824		Q9H9E3	0.05132		O14733	0.0360231		P42081
O76080	0.055946		0.000545		P46087	0.0360231		0		P55735	0.170358		0.003695																											O60814	0.183824		P12644	0.051298		O14737	0.0360231		P42127
O76081	0.151854		0.067799		P46100	0.0720461		0		P55774	0.170358		0.000517																											O95816	0.183824		P15336	0.051027		O14763	0.0360231		P42166
O76082	0.031969		0.001128		P46108	0.252161		0		P55786	0.170358		0.002361																											P05198	0.183824		P33076	0.051015		O14773	0.0360231		P42167
O76083	0.031969		0.016231		P46109	0.144092		0		P55957	0.72402		0.051577																											P06730	0.183824		Q5JVS0	0.050999		O14776	0.0360231		P42224
O76087	0.007992		0		P46379	0.0720461		0		P56192	0.638842		0.063111																											P07858	0.183824		P35240	0.050845		O14796	0.0360231		P42226
O76090	0.007992		0		P46527	0.180115		0		P56270	0.042589		0																											P09651	0.183824		Q15139	0.050826		O14818	0.0360231		P42229
O76093	0.031969		0.000108		P46531	0.0720461		0		P56278	0.127768		0.002446																											P11233	0.183824		O95149	0.050786		O14828	0.0360231		P42261
O76094	0.031969		0.001468		P46734	0.0720461		0		P56279	0.042589		0																											P11388	0.183824		Q9Y297	0.050779		O14867	0.0360231		P42345
O76096	0.015985		4.5e-05		P46736	0.0360231		0		P56537	2.04429		0.50514																											P12814	0.183824		Q13546	0.050733		O14907	0.0360231		P42566
O77932	0.063939		0.00161		P46777	0.0360231		0		P56539	0.127768		0.00597																											P16144	0.183824		P58062	0.050709		O14929	0.0360231		P42574
O78189	0.007992		0		P46779	0.0360231		0		P56545	0.72402		0.112369																											P16284	0.183824		P23381	0.050704		O14939	0.0360231		P42575
O94759	0.015985		0		P46783	0.0360231		0		P56945	1.57581		0.276061																											P17948	0.183824		O43633	0.050619		O14944	0.0360231		P42679
O94761	0.007992		0		P46821	0.0720461		0		P57721	0.042589		0																											P20339	0.183824		Q96FJ2	0.05053		O14976	0.0360231		P42680
O94762	0.175831		0.100462		P46926	0.0360231		0		P57729	0.255537		0.000763																											P20585	0.183824		P12814	0.050495		O14997	0.0360231		P42681
O94763	0.063939		0.002523		P46937	0.0720461		0		P57735	0.255537		0.008263																											P21579	0.183824		P01135	0.050402		O15018	0.0360231		P42684
O94768	0.007992		0		P46939	0.0720461		0		P57789	0.042589		0																											P23443	0.183824		P14209	0.050384		O15061	0.0360231		P42685
O94772	0.031969		0.003789		P46940	0.0720461		0		P58107	0.553663		0.045063																											P23511	0.183824		Q13227	0.050383		O15078	0.0360231		P42704
O94776	0.055946		0.002712		P47736	0.0360231		0		P58753	0.425894		0.027068																											P23528	0.183824		Q14686	0.05035		O15085	0.0360231		P42768
O94777	0.039962		0.006329		P47756	0.0360231		0		P60174	0.212947		0.071803																											P25791	0.183824		O15145	0.050346		O15117	0.0360231		P42771
O94782	0.031969		1.9e-05		P47871	0.0720461		0		P60568	0.170358		0.00022																											P25942	0.183824		P21359	0.050256		O15129	0.0360231		P42773
O94799	0.023977		0.00053		P47901	0.0360231		0		P60709	2.29983		0.712735																											P26010	0.183824		P68366	0.050102		O15162	0.0360231		P42858
O94805	0.015985		3.5e-05		P47928	0.0360231		0		P60763	0.085179		0.00025																											P31785	0.183824		P17181	0.04997		O15226	0.0360231		P43146
O94806	0.039962		0.001603		P48023	0.108069		0		P60896	0.042589		0																											P35606	0.183824		P43355	0.049897		O15263	0.0360231		P43235
O94810	0.007992		0		P48051	0.0360231		0		P60900	0.681431		0.043408																											P36957	0.183824		P24046	0.049826		O15264	0.0360231		P43250
O94811	0.023977		0.000127		P48357	0.540346		0.001013		P60953	2.08688		0.594206																											P42684	0.183824		Q14247	0.049774		O15281	0.0360231		P43268
O94812	0.007992		0		P48436	0.0360231		0		P61019	0.170358		0.004774																											P49720	0.183824		Q02543	0.04976		O15315	0.0360231		P43304
O94813	0.071931		0.009211		P48443	0.0360231		0		P61026	0.127768		0.003517																											P50613	0.183824		P47756	0.049493		O15371	0.0360231		P43351
O94817	0.375639		0.150674		P48507	0.0360231		0		P61073	0.851789		0.033423																											P51813	0.183824		P06401	0.049466		O15372	0.0360231		P43364
O94818	0.047954		0.008203		P48552	0.108069		0		P61077	0.596252		0.112019																											P61421	0.183824		Q07869	0.049336		O15455	0.0360231		P43403
O94820	0.015985		0.003339		P48556	0.0360231		0		P61081	0.340715		0.02131																											P62316	0.183824		P28068	0.049233		O15467	0.0360231		P43405
O94822	0.007992		0		P48643	0.0720461		0		P61086	0.298126		0.011771																											P63000	0.183824		P49761	0.049197		O43148	0.0360231		P43487
O94826	0.023977		0.001532		P48729	0.0720461		0		P61088	0.340715		0.021913																											P68402	0.183824		P17980	0.049118		O43150	0.0360231		P43694
O94829	0.063939		0.003769		P48730	0.0360231		0		P61158	0.212947		0.008821																											P78347	0.183824		O00244	0.049107		O43157	0.0360231		P43897
O94832	0.1039		0.006152		P48735	0.0360231		0		P61201	0.72402		0.100664																											P98082	0.183824		Q99698	0.049106		O43166	0.0360231		P45378
O94833	0.151854		0.032229		P48736	0.0360231		0		P61204	0.596252		0.112026																											Q08945	0.183824		Q13347	0.049002		O43175	0.0360231		P45983
O94842	0.031969		0.007695		P48740	0.0360231		0		P61224	0.936968		0.122775																											Q12789	0.183824		O14874	0.048988		O43184	0.0360231		P45984
O94844	0.047954		0.00037		P48745	0.0720461		0		P61244	0.511073		0.020806																											Q13439	0.183824		Q86UR5	0.048916		O43186	0.0360231		P45985
O94847	0.015985		0		P48960	0.0360231		0		P61247	0.72402		0.082726																											Q13464	0.183824		O60762	0.048848		O43187	0.0360231		P46013
O94850	0.007992		0		P48995	0.0360231		0		P61289	0.553663		0.053444																											Q13490	0.183824		Q9UGP4	0.048814		O43193	0.0360231		P46087
O94851	0.007992		0		P49023	0.288184		0		P61296	0.340715		0.019869																											Q14160	0.183824		Q8IXK0	0.04871		O43251	0.0360231		P46100
O94854	0.007992		0		P49069	0.0360231		0		P61371	0.042589		0																											Q15185	0.183824		Q9NZD8	0.048641		O43255	0.0360231		P46108
O94855	0.047954		0.011839		P49116	0.108069		0		P61457	0.127768		0.007215																											Q5JWF2	0.183824		O43186	0.04864		O43261	0.0360231		P46109
O94856	0.079923		0.019714		P49137	0.0360231		0		P61812	0.298126		0.013351																											Q5JWN5	0.183824		P38919	0.048624		O43283	0.0360231		P46379
O94864	0.007992		0		P49321	0.0360231		0		P61925	0.085179		0.000568																											Q8IWV7	0.183824		P17661	0.048607		O43291	0.0360231		P46527
O94868	0.007992		0		P49354	0.0360231		0		P61964	0.212947		0.015972																											Q8N5Z5	0.183824		P63027	0.048607		O43293	0.0360231		P46531
O94872	0.031969		0.00055		P49356	0.0360231		0		P61968	0.212947		0.012137																											Q8TAQ2	0.183824		Q9UQE7	0.04853		O43294	0.0360231		P46734
O94873	0.007992		0		P49407	0.144092		0		P61978	1.32027		0.265688																											Q8WXG9	0.183824		P42677	0.048518		O43324	0.0360231		P46736
O94874	0.039962		0.000772		P49411	0.0360231		0		P61981	4.72743		1.99579																											Q92918	0.183824		Q9UJY1	0.048514		O43390	0.0360231		P46777
O94875	0.023977		0.000452		P49454	0.108069		0		P62070	0.809199		0.08066																											Q969G3	0.183824		Q9H3P9	0.048503		O43396	0.0360231		P46779
O94885	0.015985		0.000582		P49459	0.0720461		0		P62081	0.170358		0.001155																											Q96GY3	0.183824		P61764	0.048427		O43482	0.0360231		P46783
O94887	0.015985		0		P49585	0.0360231		0		P62136	1.49063		0.348723																											Q99417	0.183824		P36543	0.048359		O43541	0.0360231		P46821
O94889	0.015985		0.000292		P49642	0.0360231		0		P62140	0.340715		0.013538																											Q9HB71	0.183824		Q9H204	0.048355		O43559	0.0360231		P46926
O94896	0.007992		0		P49662	0.108069		0		P62158	2.93867		1.36288																											Q9NQT4	0.183824		Q9H0D6	0.048349		O43561	0.0360231		P46937
O94901	0.007992		0		P49674	0.216138		0		P62195	1.1925		0.184366																											Q9NV56	0.183824		Q96D09	0.04833		O43581	0.0360231		P46939
O94906	0.111893		0.03133		P49711	0.0360231		0		P62258	1.95911		0.353242																											Q9UL45	0.183824		P34932	0.048235		O43586	0.0360231		P46940
O94907	0.047954		0.021726		P49715	0.144092		0		P62263	0.425894		0.025716																											Q9Y678	0.183824		Q15323	0.048217		O43592	0.0360231		P47736
O94909	0.007992		0		P49716	0.0720461		0		P62316	0.255537		0.015006																											Q9Y6D9	0.183824		P30679	0.04818		O43615	0.0360231		P47756
O94910	0.047954		0.000221		P49720	0.0360231		0		P62330	2.34242		0.565608																											O00206	0.175831		Q9UJY5	0.04816		O43699	0.0360231		P47871
O94915	0.015985		0.000238		P49736	0.0360231		0		P62333	0.468484		0.050298																											O14492	0.175831		Q8N5Z5	0.048156		O43715	0.0360231		P47901
O94916	0.015985		0.000103		P49748	0.0360231		0		P62491	0.383305		0.045969																											O43463	0.175831		Q9NPI6	0.048096		O43741	0.0360231		P47928
O94921	0.119885		0.020941		P49757	0.0360231		0		P62508	0.170358		0.003576																											O60244	0.175831		Q9Y5M8	0.048039		O43768	0.0360231		P48023
O94925	0.039962		0.001113		P49768	0.144092		0		P62633	0.468484		0.056878																											O60925	0.175831		P84103	0.047996		O43791	0.0360231		P48051
O94928	0.007992		0		P49789	0.0360231		0		P62714	1.66099		0.532007																											O94762	0.175831		P08246	0.047957		O43809	0.0360231		P48436
O94929	0.007992		0		P49790	0.0360231		0		P62736	3.57751		1.77533																											P00492	0.175831		Q9NW38	0.047948		O43823	0.0360231		P48443
O94935	0.023977		2e-05		P49796	0.0720461		0		P62750	0.298126		0.014774																											P00750	0.175831		Q9P202	0.047923		O43847	0.0360231		P48507
O94941	0.047954		0.00078		P49810	0.0720461		0		P62805	1.32027		0.295461																											P05549	0.175831		P30291	0.047907		O43889	0.0360231		P48552
O94942	0.007992		0		P49815	0.108069		0		P62807	0.340715		0.039744																											P08648	0.175831		P01308	0.047891		O43900	0.0360231		P48556
O94952	0.015985		0.000483		P49840	0.0360231		0		P62826	0.979557		0.107965																											P10909	0.175831		Q92963	0.04783		O60260	0.0360231		P48643
O94953	0.015985		6e-05		P49841	0.252161		0		P62829	0.511073		0.022358																											P11474	0.175831		Q6PKC3	0.047803		O60285	0.0360231		P48729
O94967	0.031969		0.000736		P49888	0.0360231		0		P62873	0.170358		0.001639																											P15941	0.175831		O43424	0.047756		O60307	0.0360231		P48730
O94972	0.335678		0.103253		P49910	0.0360231		0		P62877	0.511073		0.069203																											P16157	0.175831		P22314	0.047711		O60341	0.0360231		P48735
O94973	0.119885		0.013367		P49915	0.0360231		0		P62917	0.170358		0.002995																											P16234	0.175831		Q92736	0.047642		O60346	0.0360231		P48736
O94975	0.007992		0		P49916	0.0360231		0		P62937	0.255537		0.018122																											P17096	0.175831		P26651	0.047624		O60356	0.0360231		P48740
O94983	0.007992		0		P49959	0.108069		0		P62979	0.638842		0.037973																											P22670	0.175831		P41159	0.047614		O60381	0.0360231		P48745
O94985	0.087916		0.021163		P50148	0.0720461		0		P62987	0.638842		0.023455																											P24534	0.175831		P19338	0.047604		O60449	0.0360231		P48960
O94986	0.007992		0		P50213	0.0360231		0		P62988	4.21635		1.84012																											P26599	0.175831		P12236	0.047598		O60500	0.0360231		P48995
O94987	0.015985		0.000341		P50402	0.0360231		0		P62993	7.83646		3.73248																											P28702	0.175831		P02788	0.047539		O60543	0.0360231		P49023
O94989	0.039962		0.001531		P50453	0.0360231		0		P63010	0.468484		0.037899																											P30084	0.175831		Q12846	0.047432		O60551	0.0360231		P49069
O94992	0.015985		0		P50454	0.0360231		0		P63104	7.83646		4.34797																											P30307	0.175831		P54920	0.047429		O60563	0.0360231		P49116
O94993	0.047954		0.019841		P50539	0.180115		0		P63151	0.170358		0.007628																											P35241	0.175831		P55265	0.047419		O60583	0.0360231		P49137
O95036	0.007992		0		P50542	0.0360231		0		P63165	2.17206		0.482615																											P35900	0.175831		Q13257	0.04739		O60592	0.0360231		P49321
O95045	0.007992		0		P50548	0.0360231		0		P63167	1.74617		0.511322																											P39023	0.175831		Q96LK0	0.047372		O60593	0.0360231		P49354
O95049	0.047954		0.001995		P50549	0.0360231		0		P63172	0.298126		0.013668																											P45985	0.175831		P53355	0.047366		O60602	0.0360231		P49356
O95059	0.071931		0.014295		P50553	0.0360231		0		P63208	0.936968		0.094717																											P48443	0.175831		Q9H222	0.04736		O60662	0.0360231		P49407
O95067	0.1039		0.033991		P50570	0.108069		0		P63244	1.74617		0.432625																											P51572	0.175831		O95807	0.047356		O60684	0.0360231		P49411
O95070	0.023977		0.001699		P50591	0.0720461		0		P63252	0.383305		0.06863																											P52294	0.175831		Q9UHF4	0.047356		O60706	0.0360231		P49454
O95071	0.13587		0.032575		P50607	0.0720461		0		P63279	2.72572		1.03223																											P52907	0.175831		P48645	0.047353		O60711	0.0360231		P49459
O95081	0.015985		0.000119		P50613	0.108069		0		P67775	0.383305		0.031159																											P54920	0.175831		O43603	0.047352		O60729	0.0360231		P49585
O95084	0.311701		0.249083		P50616	0.0720461		0		P67809	0.936968		0.144279																											P56134	0.175831		Q9Y584	0.047352		O60763	0.0360231		P49642
O95096	0.007992		0		P50749	0.0360231		0		P67870	1.10732		0.127334																											P61201	0.175831		Q9NQT4	0.047343		O60814	0.0360231		P49662
O95104	0.007992		0		P50750	0.108069		0		P68036	0.553663		0.173615																											P62140	0.175831		P15121	0.047337		O60831	0.0360231		P49674
O95125	0.015985		0.001056		P51149	0.108069		0		P68104	1.53322		0.330356																											P62263	0.175831		P04181	0.047327		O60832	0.0360231		P49711
O95136	0.023977		0.000219		P51153	0.0360231		0		P68363	1.66099		0.372164																											P98095	0.175831		O75886	0.047251		O60869	0.0360231		P49715
O95139	0.007992		0		P51398	0.0360231		0		P68366	0.212947		0.008483																											Q07960	0.175831		Q16819	0.047232		O60884	0.0360231		P49716
O95140	0.007992		0		P51451	0.0720461		0		P68400	3.79046		1.40151																											Q12923	0.175831		Q9P1U1	0.047182		O60888	0.0360231		P49720
O95147	0.007992		0		P51452	0.0360231		0		P68402	0.383305		0.028431																											Q12972	0.175831		Q92731	0.047141		O60907	0.0360231		P49736
O95149	0.1039		0.050786		P51531	0.108069		0		P68431	1.66099		0.687096																											Q13535	0.175831		Q8TAQ2	0.04713		O60925	0.0360231		P49748
O95150	0.015985		6.4e-05		P51532	0.288184		0		P69905	0.127768		0.001547																											Q15560	0.175831		P02452	0.047082		O75022	0.0360231		P49757
O95153	0.039962		0.027099		P51572	0.0360231		0		P78314	0.638842		0.013703																											Q16620	0.175831		Q07955	0.047072		O75030	0.0360231		P49768
O95154	0.039962		0.065534		P51587	0.864553		0.079797		P78317	0.212947		0.021637																											Q5JVS0	0.175831		Q00613	0.047044		O75083	0.0360231		P49789
O95155	0.039962		0.000185		P51608	0.252161		0		P78337	0.255537		0.004634																											Q5T5B3	0.175831		O15399	0.047034		O75146	0.0360231		P49790
O95156	0.007992		0		P51610	0.0360231		0		P78347	0.681431		0.114223																											Q7Z2E3	0.175831		Q9NR09	0.047009		O75150	0.0360231		P49796
O95157	0.047954		0.011653		P51617	0.108069		0		P78352	1.70358		0.487584																											Q7Z7J5	0.175831		P61371	0.046999		O75152	0.0360231		P49810
O95159	0.007992		0		P51636	0.0720461		0		P78357	0.298126		0.015257																											Q8WU20	0.175831		Q9HCS7	0.046975		O75177	0.0360231		P49815
O95163	0.215793		0.066616		P51665	0.0360231		0		P78371	0.255537		0.006816																											Q93034	0.175831		Q14966	0.046972		O75271	0.0360231		P49840
O95166	0.231777		0.126973		P51671	0.0360231		0		P78396	1.78876		0.387763																											Q96JB5	0.175831		Q5U007	0.046965		O75306	0.0360231		P49841
O95169	0.031969		0.001673		P51681	1.33285		0		P78406	0.127768		0.001227																											Q96SB4	0.175831		Q9Y2J2	0.046958		O75309	0.0360231		P49888
O95171	0.007992		0		P51692	0.0360231		0		P78527	1.70358		0.441955																											Q9NPY3	0.175831		Q8IUQ4	0.046883		O75323	0.0360231		P49910
O95180	0.023977		0.000301		P51812	0.108069		0		P78549	0.127768		0.001571																											Q9NZW5	0.175831		P41240	0.04678		O75365	0.0360231		P49915
O95182	0.023977		0.001603		P51813	0.144092		0		P78559	0.383305		0.014726																											Q9UBK2	0.175831		P01011	0.046765		O75368	0.0360231		P49916
O95185	0.015985		0.000375		P51843	0.108069		0		P78560	0.255537		0.007594																											Q9UNY4	0.175831		O00541	0.046744		O75380	0.0360231		P49959
O95190	0.023977		0.015787		P51858	0.0360231		0		P80075	0.085179		0.000754																											Q9Y4A5	0.175831		Q9BV28	0.046741		O75390	0.0360231		P50148
O95196	0.007992		0		P51946	0.108069		0		P80098	0.170358		0.018393																											Q9Y5K6	0.175831		Q99259	0.046677		O75402	0.0360231		P50213
O95197	0.087916		0.017677		P51948	0.144092		0		P82094	0.255537		0.005181																											Q9Y620	0.175831		Q15393	0.046649		O75410	0.0360231		P50402
O95198	0.007992		0		P51955	0.0360231		0		P82650	0.042589		0																											O14787	0.167839		P51693	0.046635		O75419	0.0360231		P50453
O95199	0.007992		0		P51959	0.0720461		0		P83731	0.298126		0.006346																											O15085	0.167839		P22303	0.04662		O75460	0.0360231		P50454
O95201	0.071931		0.012487		P52292	0.180115		0		P84022	3.02385		0.69359																											O15145	0.167839		Q9H0E2	0.046564		O75486	0.0360231		P50539
O95202	0.015985		5.8e-05		P52294	0.0360231		0		P84090	0.553663		0.074777																											O43150	0.167839		P26010	0.046518		O75489	0.0360231		P50542
O95206	0.007992		0		P52306	0.0720461		0		P84095	0.383305		0.018536																											O60880	0.167839		Q13393	0.046483		O75496	0.0360231		P50548
O95208	0.055946		0.00218		P52333	0.108069		0		P84243	0.383305		0.018897																											O60934	0.167839		P30084	0.046435		O75534	0.0360231		P50549
O95210	0.015985		2.1e-05		P52564	0.0360231		0		P88965	0.383305		0.04066																											O75928	0.167839		P62333	0.046342		O75586	0.0360231		P50553
O95214	0.023977		0.015833		P52565	0.0360231		0		P98077	0.170358		0.000147																											P02462	0.167839		Q08495	0.046333		O75592	0.0360231		P50570
O95218	0.055946		0.001903		P52597	0.0720461		0		P98082	0.72402		0.105371																											P04264	0.167839		Q9BRB3	0.046332		O75593	0.0360231		P50591
O95219	0.079923		0.004271		P52701	0.4683		0.207062		P98161	0.851789		0.129504																											P05141	0.167839		P48643	0.046301		O75629	0.0360231		P50607
O95229	0.079923		0.003998		P52735	0.108069		0		P98164	1.02215		0.195886																											P10114	0.167839		Q9BT78	0.04627		O75643	0.0360231		P50613
O95232	0.055946		0.003843		P52789	0.0360231		0		P98170	0.553663		0.055757																											P13984	0.167839		P78559	0.046255		O75694	0.0360231		P50616
O95235	0.015985		5.7e-05		P52790	0.0360231		0		P98171	0.042589		0																											P15391	0.167839		Q02224	0.046236		O75716	0.0360231		P50749
O95237	0.015985		0.015787		P52799	0.0720461		0		P98172	0.298126		0.007996																											P16035	0.167839		Q04637	0.046218		O75771	0.0360231		P50750
O95238	0.015985		0.000292		P52803	0.0360231		0		P98175	0.042589		0																											P18846	0.167839		P01889	0.046186		O75791	0.0360231		P51149
O95239	0.023977		0.000177		P52895	0		0		P98177	0.255537		0.005753																											P21580	0.167839		P20585	0.046105		O75832	0.0360231		P51153
O95243	0.023977		0.000597		P52907	0.0360231		0		P99999	0.681431		0.116848																											P21926	0.167839		P02792	0.046103		O75839	0.0360231		P51398
O95248	0.071931		0.037003		P52945	0.360231		0.037319		Q00005	0.255537		0.014753																											P22234	0.167839		Q92734	0.046061		O75874	0.0360231		P51451
O95249	0.055946		0.003227		P52948	0.0360231		0		Q00059	0.085179		0																											P22736	0.167839		Q96GM8	0.045998		O75882	0.0360231		P51452
O95251	0.351662		0.138954		P53041	0.0360231		0		Q00169	0.085179		0.005203																											P23297	0.167839		Q9Y6R0	0.045952		O75884	0.0360231		P51531
O95255	0.007992		0		P53350	0.144092		0		Q00325	0.127768		0.000321																											P24394	0.167839		Q14160	0.045937		O75886	0.0360231		P51532
O95256	0.015985		4.3e-05		P53367	0.0360231		0		Q00341	0.170358		0.003589																											P24666	0.167839		P46937	0.045874		O75915	0.0360231		P51572
O95257	0.335678		0.153467		P53597	0.0360231		0		Q00403	1.49063		0.425563																											P27701	0.167839		Q08379	0.045791		O75943	0.0360231		P51608
O95259	0.023977		0.015928		P53674	0.0360231		0		Q00534	0.72402		0.068156																											P31150	0.167839		P53618	0.045783		O75962	0.0360231		P51610
O95260	0.007992		0		P53675	0.0720461		0		Q00535	1.36286		0.205954																											P34741	0.167839		Q99959	0.045726		O94759	0.0360231		P51617
O95267	0.015985		0.000115		P53779	0.180115		0		Q00577	0.255537		0.008154																											P35232	0.167839		Q13620	0.045669		O94762	0.0360231		P51636
O95270	0.567455		0.263393		P53803	0.0720461		0		Q00610	1.91653		0.603721																											P35609	0.167839		Q96PY6	0.045612		O94776	0.0360231		P51665
O95271	0.087916		0.026796		P53816	0.0360231		0		Q00653	3.19421		0.419347																											P40692	0.167839		Q9NTK5	0.045556		O94817	0.0360231		P51671
O95273	0.031969		0.016324		P53999	0.0720461		0		Q00688	0.212947		0.001235																											P42345	0.167839		P50402	0.04545		O94887	0.0360231		P51681
O95274	0.015985		8.6e-05		P54132	0.144092		0		Q00839	1.23509		0.310557																											P43246	0.167839		P48039	0.045429		O94916	0.0360231		P51692
O95278	0.015985		0.015787		P54253	0.0720461		0		Q00887	0.085179		0.000115																											P46937	0.167839		P49715	0.045426		O94941	0.0360231		P51812
O95292	0.023977		0.000324		P54257	0.0720461		0		Q00889	0.255537		0.01065																											P49790	0.167839		Q12789	0.045408		O94992	0.0360231		P51813
O95295	0.231777		0.126565		P54274	0.0360231		0		Q00987	1.95911		0.587897																											P51571	0.167839		P49802	0.045396		O95067	0.0360231		P51843
O95297	0.023977		0.003108		P54277	0.0360231		0		Q01082	0.681431		0.105008																											P52948	0.167839		P13647	0.045395		O95153	0.0360231		P51858
O95299	0.007992		0		P54278	0.180115		8.1e-05		Q01094	1.32027		0.199919																											P56192	0.167839		O14559	0.045388		O95156	0.0360231		P51946
O95319	0.007992		0		P54619	0.0360231		0		Q01101	0.085179		0.000196																											P61764	0.167839		P56703	0.04536		O95182	0.0360231		P51948
O95329	0.007992		0		P54646	0.180115		0		Q01105	1.06474		0.255206																											P62191	0.167839		P32969	0.045341		O95202	0.0360231		P51955
O95336	0.055946		0.015606		P54725	0.0720461		0		Q01196	0.72402		0.035591																											P62249	0.167839		P50453	0.045337		O95218	0.0360231		P51959
O95340	0.007992		0		P54727	0.0720461		0		Q01469	0.340715		0.020788																											P62310	0.167839		Q96GD4	0.045326		O95229	0.0360231		P52292
O95342	0.007992		0		P54760	0.0720461		0		Q01718	0.042589		0																											P78559	0.167839		Q9Y620	0.045321		O95238	0.0360231		P52294
O95343	0.055946		0.002484		P54764	0.108069		0		Q01726	0.042589		0																											P84103	0.167839		Q92995	0.045282		O95243	0.0360231		P52306
O95347	0.127877		0.030305		P54819	0.0360231		0		Q01813	0.255537		0.014112																											Q03164	0.167839		P35637	0.045223		O95270	0.0360231		P52333
O95352	0.071931		0.005029		P55036	0.0360231		0		Q01826	0.340715		0.029109																											Q13111	0.167839		P51677	0.04522		O95295	0.0360231		P52564
O95359	0.095908		0.012955		P55055	0.0360231		0		Q01844	2.21465		1.2864																											Q13133	0.167839		O60496	0.045129		O95297	0.0360231		P52565
O95361	0.007992		0		P55060	0.0720461		0		Q01851	0.042589		0																											Q13136	0.167839		O75553	0.045104		O95359	0.0360231		P52597
O95365	0.031969		0.00016		P55072	0.144092		0		Q01860	0.212947		0.003753																											Q13190	0.167839		Q13490	0.045033		O95425	0.0360231		P52735
O95372	0.023977		0.000199		P55075	0.108069		0		Q01892	0.383305		0.004812																											Q13368	0.167839		Q13642	0.044965		O95445	0.0360231		P52789
O95373	0.127877		0.021371		P55089	0.0360231		0		Q02078	0.511073		0.042935																											Q13415	0.167839		Q9NP79	0.04495		O95608	0.0360231		P52790
O95376	0.287724		0.169606		P55103	0.0360231		0		Q02156	1.1925		0.149861																											Q13643	0.167839		Q06413	0.044939		O95617	0.0360231		P52799
O95379	0.039962		0.01659		P55145	0.0360231		0		Q02224	0.468484		0.023774																											Q15029	0.167839		Q9NZM3	0.044926		O95625	0.0360231		P52803
O95382	0.007992		0		P55196	0.0720461		0		Q02246	0.042589		0																											Q15466	0.167839		O43193	0.044888		O95630	0.0360231		P52895
O95388	0.023977		0.000539		P55199	0.0360231		0		Q02297	0.127768		0.000169																											Q15744	0.167839		P00750	0.044828		O95631	0.0360231		P52907
O95390	0.007992		0		P55209	0.0720461		0		Q02363	0.596252		0.064727																											Q7KZS0	0.167839		P00492	0.044819		O95633	0.0360231		P52948
O95391	0.023977		0.016686		P55210	0.180115		0		Q02410	0.212947		0.006551																											Q8IYF1	0.167839		Q5RKT7	0.04481		O95644	0.0360231		P53041
O95396	0.039962		0.001747		P55211	0.180115		0		Q02447	0.383305		0.009557																											Q8TAX6	0.167839		Q96QK1	0.044792		O95684	0.0360231		P53350
O95398	0.023977		8.4e-05		P55212	0.108069		0		Q02548	0.383305		0.006675																											Q92530	0.167839		P23945	0.044767		O95714	0.0360231		P53367
O95399	0.007992		0		P55286	0.0360231		0		Q02556	0.298126		0.023406																											Q92963	0.167839		Q6MZP7	0.044656		O95716	0.0360231		P53597
O95400	0.311701		0.109285		P55287	0.0360231		0		Q02643	0.042589		0																											Q96I34	0.167839		Q8IVG9	0.044412		O95747	0.0360231		P53674
O95402	0.503517		0.086901		P55291	0.0360231		0		Q02750	1.02215		0.101656																											Q96P71	0.167839		P13645	0.044396		O95750	0.0360231		P53675
O95405	0.34367		0.187066		P55317	0.0360231		0		Q02779	0.511073		0.059848																											Q96RN5	0.167839		P51149	0.044335		O95757	0.0360231		P53779
O95407	0.023977		0.002204		P55345	0.0720461		0		Q02817	1.23509		0.363869																											Q99638	0.167839		P17480	0.044315		O95782	0.0360231		P53803
O95409	0.023977		0.000185		P55347	0.0360231		0		Q02880	0.425894		0.012583																											Q9HAV4	0.167839		P09467	0.044289		O95819	0.0360231		P53816
O95411	0.031969		0.00122		P55735	0.0720461		0		Q02952	0.170358		0.001178																											Q9NS23	0.167839		P48551	0.044161		O95837	0.0360231		P53999
O95415	0.007992		0		P55774	0.0360231		0		Q02962	0.170358		0.003299																											Q9UBL3	0.167839		Q14919	0.044028		O95873	0.0360231		P54132
O95424	0.015985		0.000193		P55786	0.0360231		0		Q03013	0.212947		0.012165																											Q9UJU2	0.167839		P16157	0.043976		O95886	0.0360231		P54253
O95425	0.055946		0.006825		P55851	0.144092		0		Q03113	0.553663		0.133011																											Q9UQF2	0.167839		P15170	0.043954		O95967	0.0360231		P54257
O95429	0.047954		0.005582		P55916	0.144092		0		Q03135	2.21465		0.888903																											Q9Y3C0	0.167839		P78346	0.043844		O95983	0.0360231		P54274
O95433	0.111893		0.032697		P55957	0.108069		0		Q03167	0.383305		0.016892																											Q9Y6W5	0.167839		Q15019	0.043821		O95988	0.0360231		P54277
O95443	0.007992		0		P56177	0.0360231		0		Q03181	0.383305		0.012904																											O00268	0.159847		P35638	0.043755		O95997	0.0360231		P54619
O95445	0.015985		2.5e-05		P56192	0.0360231		0		Q03518	0.085179		0																											O00311	0.159847		P61968	0.043741		O96013	0.0360231		P54646
O95450	0.007992		0		P56270	0.0360231		0		Q03701	0.085179		0																											O00463	0.159847		P30793	0.043725		O96018	0.0360231		P54725
O95452	0.007992		0		P56278	0.0360231		0		Q03933	0.042589		0																											O14733	0.159847		P41743	0.043704		O96019	0.0360231		P54727
O95453	0.031969		0.016497		P56279	0.0720461		0		Q04206	5.32368		2.0606																											O14746	0.159847		P30304	0.043698		P00338	0.0360231		P54760
O95460	0.023977		0.003504		P56537	0.144092		0		Q04637	0.425894		0.039789																											O15294	0.159847		Q96GY3	0.043498		P00450	0.0360231		P54764
O95461	0.007992		0		P56539	0.0720461		0		Q04695	0.170358		0.009642																											O43747	0.159847		P05231	0.043453		P00492	0.0360231		P54819
O95466	0.063939		0.003084		P56545	0.144092		0		Q04721	0.340715		0.026895																											O60496	0.159847		P46940	0.043317		P00558	0.0360231		P55036
O95467	0.007992		0		P56847	0.0360231		0		Q04724	1.36286		0.251469																											O60716	0.159847		Q13322	0.043315		P00747	0.0360231		P55055
O95470	0.007992		0		P56945	0.180115		0		Q04759	0.638842		0.022961																											O75446	0.159847		P10114	0.04329		P00797	0.0360231		P55060
O95471	0.031969		0.002341		P57721	0.0360231		0		Q04771	1.74617		0.528825																											O75716	0.159847		O43374	0.043088		P01011	0.0360231		P55072
O95475	0.015985		0		P57729	0.0360231		0		Q04864	1.27768		0.093033																											O76003	0.159847		O43261	0.043047		P01033	0.0360231		P55075
O95477	0.23977		0.091081		P57735	0.0360231		0		Q04912	0.638842		0.03077																											P00742	0.159847		Q92844	0.042972		P01137	0.0360231		P55089
O95478	0.015985		0.000172		P57738	0.0360231		0		Q04917	1.70358		0.430238																											P04271	0.159847		Q8N163	0.042934		P01215	0.0360231		P55103
O95486	0.023977		0.003894		P57789	0.0360231		0		Q05048	0.042589		0																											P04632	0.159847		Q13571	0.042903		P01275	0.0360231		P55145
O95487	0.015985		4.1e-05		P58107	0.0720461		0		Q05066	0.127768		0.00527																											P04843	0.159847		P17096	0.042792		P01344	0.0360231		P55196
O95490	0.015985		1e-06		P58417	0.0360231		0		Q05086	0.468484		0.064885																											P06127	0.159847		P29401	0.042786		P01876	0.0360231		P55199
O95498	0.007992		0		P58753	0.0360231		0		Q05193	0.255537		0.00418																											P07333	0.159847		P62310	0.042763		P01889	0.0360231		P55209
O95502	0.015985		0.015787		P60174	0.0360231		0		Q05397	2.4276		0.469168																											P07339	0.159847		Q9Y4J8	0.0426		P01903	0.0360231		P55210
O95544	0.055946		0.007022		P60409	0.0360231		0		Q05481	0.212947		0.011855																											P08123	0.159847		P17900	0.042599		P01906	0.0360231		P55211
O95551	0.1039		0.010796		P60484	1.11671		0.039808		Q05513	1.87393		0.390543																											P10242	0.159847		Q9ULK4	0.042597		P01918	0.0360231		P55212
O95563	0.015985		0.000314		P60568	0.0360231		0		Q05516	1.95911		0.590797																											P10451	0.159847		Q99081	0.042531		P02008	0.0360231		P55286
O95568	0.007992		0		P60709	0.0720461		0		Q05524	0.127768		0.006177																											P10586	0.159847		Q99717	0.042521		P02452	0.0360231		P55287
O95571	0.031969		0.001942		P60763	0.0720461		0		Q05586	1.36286		0.240793																											P15170	0.159847		P62263	0.042489		P02533	0.0360231		P55291
O95573	0.007992		0		P60891	0.0360231		0		Q05639	2.08688		0.603668																											P15407	0.159847		Q14558	0.042477		P02538	0.0360231		P55317
O95600	0.015985		0		P60896	0.0360231		0		Q05655	2.55537		0.622162																											P17181	0.159847		Q9UK45	0.042466		P02741	0.0360231		P55345
O95602	0.047954		0.000854		P60900	0.0360231		0		Q05996	0.042589		0																											P17980	0.159847		P30281	0.042409		P02751	0.0360231		P55347
O95608	0.063939		0.004063		P60953	0.0720461		0		Q06124	2.76831		0.502657																											P19022	0.159847		Q53QP2	0.042407		P02763	0.0360231		P55735
O95613	0.063939		0.003651		P61019	0.0360231		0		Q06187	1.70358		0.341251																											P23142	0.159847		Q86UL8	0.042378		P02765	0.0360231		P55774
O95617	0.063939		0.004063		P61026	0.0360231		0		Q06413	0.468484		0.022582																											P23229	0.159847		P01848	0.04234		P02771	0.0360231		P55786
O95619	0.1039		0.013348		P61073	0.0360231		0		Q06418	0.127768		0.000208																											P25025	0.159847		Q53TX4	0.042326		P02786	0.0360231		P55851
O95622	0.055946		0.017305		P61077	0.0360231		0		Q06481	0.298126		0.017059																											P26358	0.159847		O76061	0.042134		P02788	0.0360231		P55916
O95625	0.007992		0		P61081	0.0360231		0		Q06546	0.212947		0.001755																											P28074	0.159847		Q9NVV9	0.042113		P03950	0.0360231		P55957
O95628	0.055946		0.003414		P61086	0.0360231		0		Q06587	0.127768		0.000828																											P28340	0.159847		Q12888	0.042066		P03971	0.0360231		P56177
O95630	0.191816		0.074875		P61088	0.108069		0		Q06710	0.085179		0.000969																											P35240	0.159847		Q99062	0.042024		P04004	0.0360231		P56192
O95631	0.031969		0.000634		P61158	0.0360231		0		Q06830	0.340715		0.069869																											P42261	0.159847		O75815	0.04192		P04040	0.0360231		P56270
O95633	0.039962		0.004805		P61201	0.0360231		0		Q07021	0.979557		0.085858																											P42575	0.159847		Q9NV70	0.041896		P04054	0.0360231		P56278
O95639	0.039962		0.001424		P61204	0.0720461		0		Q07065	0.127768		0.00233																											P46734	0.159847		Q92530	0.041793		P04114	0.0360231		P56279
O95644	0.055946		0.00288		P61221	0.0360231		0		Q07157	1.06474		0.21259																											P48643	0.159847		Q96B97	0.041728		P04156	0.0360231		P56537
O95645	0.015985		2.9e-05		P61224	0.0360231		0		Q07666	1.49063		0.290597																											P49427	0.159847		Q99828	0.041683		P04181	0.0360231		P56539
O95652	0.015985		4.3e-05		P61244	0.144092		0		Q07817	1.32027		0.139149																											P49796	0.159847		P09884	0.041659		P04183	0.0360231		P56545
O95665	0.007992		0		P61247	0.0360231		0		Q07820	0.638842		0.038796																											P49815	0.159847		Q96P71	0.041636		P04271	0.0360231		P56847
O95670	0.007992		0		P61289	0.0360231		0		Q07866	0.298126		0.021692																											P52799	0.159847		Q86UW9	0.041527		P04350	0.0360231		P56945
O95671	0.015985		0.031571		P61296	0.0360231		0		Q07869	1.14992		0.261899																											P53618	0.159847		P24666	0.041497		P04731	0.0360231		P57721
O95684	0.007992		0		P61371	0.0360231		0		Q07889	1.40545		0.188587																											P53667	0.159847		Q9UQB8	0.041403		P05023	0.0360231		P57729
O95685	0.031969		0.00093		P61457	0.0360231		0		Q07890	0.553663		0.007233																											P62318	0.159847		Q9P209	0.041383		P05026	0.0360231		P57735
O95696	0.031969		0.002259		P61812	0.0360231		0		Q07912	0.383305		0.023594																											P62333	0.159847		P08311	0.041367		P05090	0.0360231		P57738
O95704	0.039962		0.001051		P61925	0.0360231		0		Q07954	1.14992		0.266363																											P63027	0.159847		P00167	0.041301		P05109	0.0360231		P57789
O95707	0.063939		0.018572		P61964	0.0360231		0		Q07960	0.468484		0.044828																											P83916	0.159847		Q8IX03	0.041272		P05114	0.0360231		P58107
O95711	0.007992		0		P61968	0.0360231		0		Q08117	0.468484		0.050126																											Q02224	0.159847		O75962	0.041243		P05120	0.0360231		P58417
O95712	0.007992		0		P61978	0.0720461		0		Q08211	1.14992		0.202415																											Q03405	0.159847		P06454	0.041227		P05121	0.0360231		P58753
O95714	0.079923		0.015899		P61981	0.252161		0		Q08257	0.042589		0																											Q08380	0.159847		Q96IP4	0.041225		P05141	0.0360231		P60174
O95716	0.039962		0.002624		P62070	0.0360231		0		Q08345	0.383305		0.017506																											Q13155	0.159847		Q96KC8	0.041169		P05204	0.0360231		P60409
O95718	0.015985		6e-06		P62081	0.0720461		0		Q08380	0.511073		0.069019																											Q14232	0.159847		O43427	0.041151		P06396	0.0360231		P60568
O95719	0.007992		0		P62136	0.252161		0		Q08499	0.468484		0.022642																											Q15393	0.159847		O43464	0.041128		P06401	0.0360231		P60709
O95721	0.095908		0.022584		P62140	0.0720461		0		Q08629	0.042589		0																											Q15542	0.159847		Q13224	0.041109		P06454	0.0360231		P60763
O95741	0.031969		0.003566		P62158	0.324207		0		Q08881	0.851789		0.073167																											Q15853	0.159847		P09012	0.041052		P06702	0.0360231		P60891
O95747	0.119885		0.069796		P62195	0.0360231		0		Q08945	0.681431		0.050428																											Q16625	0.159847		P14619	0.041051		P06733	0.0360231		P60896
O95750	0.031969		0.002008		P62258	0.144092		0		Q08999	1.27768		0.342971																											Q3B7B7	0.159847		O00401	0.040959		P07148	0.0360231		P60900
O95751	0.383632		0.154588		P62263	0.0360231		0		Q09028	1.02215		0.138964																											Q53RY2	0.159847		P37268	0.040858		P07195	0.0360231		P60953
O95754	0.015985		0.000865		P62316	0.0360231		0		Q09666	0.085179		0.00227																											Q5T2W1	0.159847		Q9Y4L1	0.040806		P07384	0.0360231		P61019
O95757	0.095908		0.02513		P62330	0.0360231		0		Q0VAB1	0.042589		0																											Q5VSU9	0.159847		P18848	0.040794		P07602	0.0360231		P61026
O95759	0.023977		0.000284		P62333	0.0360231		0		Q10567	0.681431		0.142743																											Q71U36	0.159847		O00571	0.040785		P07741	0.0360231		P61073
O95760	0.015985		0.000163		P62491	0.0360231		0		Q10586	0.170358		0.00448																											Q8IXK0	0.159847		Q14982	0.040688		P07766	0.0360231		P61077
O95777	0.279731		0.173583		P62508	0.0720461		0		Q12772	0.425894		0.010937																											Q8N1F7	0.159847		O00499	0.040684		P07814	0.0360231		P61081
O95781	0.023977		7.8e-05		P62633	0.0720461		0		Q12778	0.511073		0.035161																											Q8N357	0.159847		O15259	0.040474		P07858	0.0360231		P61086
O95782	0.199808		0.073926		P62714	0.180115		0		Q12789	0.468484		0.07292																											Q8NHQ1	0.159847		P09471	0.040445		P07910	0.0360231		P61088
O95786	0.007992		0		P62736	0.180115		0		Q12796	0.212947		0.02421																											Q8TAR1	0.159847		P23443	0.040429		P07949	0.0360231		P61158
O95789	0.007992		0		P62750	0.0360231		0		Q12800	0.127768		0.002708																											Q92558	0.159847		Q9UG07	0.040371		P07951	0.0360231		P61201
O95793	0.34367		0.072291		P62805	0.0360231		0		Q12802	0.553663		0.059182																											Q92922	0.159847		Q15906	0.040352		P08034	0.0360231		P61204
O95801	0.031969		0.016003		P62807	0.0720461		0		Q12824	0.383305		0.009759																											Q96JT8	0.159847		O15525	0.040249		P08123	0.0360231		P61221
O95807	0.031969		0.047356		P62826	0.0720461		0		Q12834	0.340715		0.022295																											Q96L34	0.159847		Q00534	0.040239		P08134	0.0360231		P61224
O95810	0.039962		0.003191		P62829	0.0360231		0		Q12873	1.66099		0.452772																											Q96MA1	0.159847		Q9Y493	0.040225		P08138	0.0360231		P61244
O95816	0.183824		0.019485		P62873	0.0360231		0		Q12879	0.72402		0.028621																											Q96PK2	0.159847		Q9NS23	0.040196		P08195	0.0360231		P61247
O95817	0.063939		0.022298		P62877	0.0360231		0		Q12888	0.383305		0.019877																											Q96T60	0.159847		Q9GZS1	0.040136		P08237	0.0360231		P61289
O95819	0.071931		0.010179		P62917	0.0360231		0		Q12904	0.170358		0.003577																											Q9BUJ2	0.159847		Q00536	0.04008		P08253	0.0360231		P61296
O95831	0.215793		0.074837		P62937	0.0360231		0		Q12923	0.553663		0.063101																											Q9H0H5	0.159847		P17600	0.039965		P08476	0.0360231		P61371
O95832	0.079923		0.005705		P62979	0.0360231		0		Q12929	0.468484		0.023978																											Q9H307	0.159847		P08107	0.039919		P08514	0.0360231		P61457
O95833	0.015985		4.7e-05		P62987	0.0360231		0		Q12931	0.255537		0.060342																											Q9NVP2	0.159847		P01009	0.039893		P08579	0.0360231		P61812
O95834	0.007992		0		P62988	0.324207		0		Q12933	3.2368		0.832985																											Q9NY61	0.159847		O60573	0.039885		P08621	0.0360231		P61925
O95835	0.047954		0.001173		P62993	0.612392		0		Q12959	1.49063		0.436606																											Q9NYQ7	0.159847		P42285	0.039822		P08631	0.0360231		P61964
O95837	0.055946		0.00282		P63010	0.108069		0		Q12962	0.340715		0.010319																											Q9UBN7	0.159847		Q9NPI1	0.039796		P08700	0.0360231		P61968
O95838	0.015985		0.001757		P63104	0.360231		0		Q12967	0.596252		0.02957																											Q9UJY4	0.159847		O14503	0.039781		P08729	0.0360231		P61978
O95841	0.015985		3.5e-05		P63151	0.0720461		0		Q13003	0.425894		0.020603																											Q9UK53	0.159847		Q14566	0.039771		P08754	0.0360231		P61981
O95848	0.015985		2e-05		P63165	0.180115		0		Q13009	0.979557		0.15637																											Q9UKS6	0.159847		Q6ZVK8	0.03976		P08758	0.0360231		P62070
O95858	0.007992		0		P63167	0.0360231		0		Q13011	0.255537		0.020034																											Q9ULH1	0.159847		O75832	0.039667		P08865	0.0360231		P62081
O95861	0.015985		5.4e-05		P63172	0.0360231		0		Q13014	0.383305		0.004974																											Q9UNS2	0.159847		Q9UBE0	0.039651		P08913	0.0360231		P62136
O95863	0.031969		0.017787		P63208	0.0360231		0		Q13023	0.383305		0.006295																											Q9Y2N3	0.159847		P07359	0.03965		P08962	0.0360231		P62140
O95865	0.007992		0		P63244	0.180115		0		Q13029	0.042589		0																											Q9Y493	0.159847		Q13643	0.039641		P09016	0.0360231		P62158
O95866	0.015985		0		P63252	0.0360231		0		Q13033	0.170358		0.002476																											Q9Y5M8	0.159847		P00918	0.039622		P09211	0.0360231		P62195
O95870	0.151854		0.129791		P63279	0.288184		0		Q13042	0.255537		0.011156																											Q9Y6R4	0.159847		P46109	0.039586		P09327	0.0360231		P62258
O95872	0.015985		0.002513		P67775	0.108069		0		Q13043	0.170358		0.007416																											O00571	0.151854		Q6P1J9	0.039558		P09497	0.0360231		P62263
O95873	0.023977		0.000586		P67809	0.108069		0		Q13045	0.255537		0.009612																											O14775	0.151854		Q15382	0.039511		P09529	0.0360231		P62316
O95879	0.007992		0		P67870	0.180115		0		Q13077	1.6184		0.135411																											O14893	0.151854		O75771	0.039487		P09601	0.0360231		P62330
O95886	0.1039		0.002044		P68036	0.144092		0		Q13085	0.298126		0.025283																											O60563	0.151854		P19387	0.039487		P09622	0.0360231		P62333
O95897	0.119885		0.089324		P68104	0.0720461		0		Q13098	0.596252		0.020322																											O60603	0.151854		Q8NEZ4	0.039447		P09629	0.0360231		P62491
O95905	0.015985		0.000332		P68363	0.180115		0		Q13105	0.553663		0.147821																											O75419	0.151854		Q8N6T3	0.039435		P09661	0.0360231		P62508
O95907	0.023977		5.8e-05		P68366	0.0360231		0		Q13107	0.085179		0.000333																											O75643	0.151854		P14416	0.039368		P09848	0.0360231		P62633
O95926	0.007992		0		P68400	0.252161		0		Q13114	0.72402		0.045701																											O75822	0.151854		P04632	0.039344		P09960	0.0360231		P62714
O95931	0.007992		0		P68402	0.0360231		0		Q13133	0.681431		0.017972																											O75886	0.151854		Q92481	0.03932		P10071	0.0360231		P62736
O95944	0.007992		0		P68431	0.0360231		0		Q13153	2.34242		0.859776																											O76081	0.151854		Q08999	0.039307		P10147	0.0360231		P62750
O95967	0.431586		0.199225		P69905	0.0360231		0		Q13156	0.085179		0																											O94833	0.151854		O96006	0.039139		P10412	0.0360231		P62805
O95968	0.007992		0		P78314	0.0360231		0		Q13158	1.40545		0.268854																											O95870	0.151854		P13693	0.039052		P10451	0.0360231		P62807
O95969	0.007992		0		P78317	0.0720461		0		Q13162	0.085179		0.000125																											P01891	0.151854		Q96T51	0.03905		P10588	0.0360231		P62826
O95972	0.015985		0		P78337	0.0360231		0		Q13164	0.383305		0.019056																											P02671	0.151854		Q9UNH7	0.039046		P10600	0.0360231		P62829
O95973	0.007992		0		P78347	0.0360231		0		Q13177	1.74617		0.349489																											P07332	0.151854		P17931	0.03903		P10606	0.0360231		P62873
O95977	0.031969		0.003678		P78352	0.180115		0		Q13188	0.170358		0.00333																											P09769	0.151854		P01732	0.039019		P10619	0.0360231		P62877
O95980	0.007992		0		P78357	0.0360231		0		Q13190	0.298126		0.015236																											P09884	0.151854		Q15427	0.038995		P10636	0.0360231		P62917
O95983	0.079923		0.0079		P78371	0.0360231		0		Q13191	0.979557		0.028723																											P10144	0.151854		P62316	0.038898		P10768	0.0360231		P62937
O95985	0.095908		0.01169		P78396	0.108069		0		Q13200	0.809199		0.147438																											P13611	0.151854		Q9UMN6	0.038853		P10912	0.0360231		P62979
O95988	0.023977		0.013305		P78406	0.0360231		0		Q13216	0.085179		0.000703																											P14416	0.151854		P35606	0.03876		P10915	0.0360231		P62987
O95989	0.039962		0.000943		P78504	0.252161		0		Q13224	0.809199		0.152099																											P14543	0.151854		Q9UBK9	0.038713		P11171	0.0360231		P62988
O95990	0.247762		0.074505		P78527	0.108069		0		Q13227	0.340715		0.017245																											P15502	0.151854		Q7Z3B3	0.038699		P11177	0.0360231		P62993
O95994	0.063939		0.006608		P78549	0.0360231		0		Q13233	1.95911		0.225573																											P17081	0.151854		Q8IXJ6	0.038648		P11310	0.0360231		P63010
O95995	0.007992		0		P78559	0.0360231		0		Q13239	0.425894		0.010589																											P17706	0.151854		P19525	0.038624		P11387	0.0360231		P63104
O95996	0.023977		0.000161		P78560	0.0360231		0		Q13257	0.425894		0.086203																											P17858	0.151854		P48443	0.0386		P11413	0.0360231		P63151
O95997	0.063939		0.021916		P79483	0.0360231		0		Q13263	0.894378		0.169639																											P19105	0.151854		P08697	0.038592		P11465	0.0360231		P63165
O95998	0.015985		3.2e-05		P80075	0.0720461		0		Q13268	0.212947		0.000741																											P20340	0.151854		P39023	0.038579		P11473	0.0360231		P63167
O95999	0.215793		0.071587		P80098	0.0720461		0		Q13285	0.936968		0.193138																											P21802	0.151854		P19388	0.038537		P11532	0.0360231		P63172
O96000	0.015985		4.4e-05		P81133	0.0360231		0		Q13287	0.553663		0.029824																											P22061	0.151854		P52952	0.038519		P11586	0.0360231		P63208
O96001	0.015985		5e-05		P82094	0.0360231		0		Q13309	0.72402		0.047508																											P26232	0.151854		P62942	0.038481		P12236	0.0360231		P63244
O96004	0.079923		0.011011		P82650	0.0360231		0		Q13310	0.553663		0.068693																											P26447	0.151854		Q9Y6X2	0.03848		P12272	0.0360231		P63252
O96006	0.127877		0.039139		P83731	0.0360231		0		Q13322	0.638842		0.015954																											P29074	0.151854		P14778	0.038358		P12429	0.0360231		P63279
O96007	0.023977		0.000322		P84022	0.108069		0		Q13330	0.425894		0.060248																											P29317	0.151854		Q9UPT5	0.038351		P12757	0.0360231		P67775
O96008	0.031969		0.010472		P84090	0.0360231		0		Q13332	0.553663		0.045501																											P30876	0.151854		P01189	0.038304		P12814	0.0360231		P67809
O96009	0.007992		0		P84095	0.0360231		0		Q13347	0.511073		0.03994																											P36575	0.151854		P21580	0.038294		P13051	0.0360231		P67870
O96011	0.007992		0		P84243	0.0360231		0		Q13352	0.340715		0.051371																											P42336	0.151854		O15287	0.038293		P13236	0.0360231		P68036
O96013	0.119885		0.029035		P88965	0.0360231		0		Q13362	0.298126		0.011																											P43487	0.151854		P18847	0.038199		P13385	0.0360231		P68104
O96015	0.031969		0.015971		P98073	0.0360231		0		Q13363	0.340715		0.019463																											P49418	0.151854		Q13133	0.038198		P13501	0.0360231		P68363
O96017	0.263747		0.090363		P98077	0.108069		0		Q13367	0.127768		0.085021																											P49840	0.151854		Q99460	0.038186		P13611	0.0360231		P68366
O96018	0.023977		0.000244		P98082	0.0720461		0		Q13370	0.085179		0.000113																											P49888	0.151854		O00339	0.038129		P13612	0.0360231		P68400
O96019	0.367647		0.071505		P98161	0.108069		0		Q13387	0.383305		0.009674																											P50281	0.151854		Q9HB71	0.038083		P13631	0.0360231		P68402
O96020	0.071931		0.003612		P98164	0.0720461		0		Q13393	0.468484		0.031899																											P50402	0.151854		Q14980	0.038024		P13647	0.0360231		P68431
O96024	0.023977		6.8e-05		P98170	0.0360231		0		Q13404	0.255537		0.004349																											P50502	0.151854		P10827	0.037974		P13727	0.0360231		P69905
O96033	0.015985		7e-05		P98171	0.0360231		0		Q13418	0.851789		0.100423																											P51149	0.151854		O60825	0.037872		P13798	0.0360231		P78314
P00156	0.007992		0		P98172	0.108069		0		Q13424	0.511073		0.147371																											P52434	0.151854		Q99075	0.037831		P13804	0.0360231		P78317
P00167	0.055946		0.041301		P98175	0.0360231		0		Q13425	0.298126		0.013268																											P54727	0.151854		Q9Y5K6	0.037782		P13807	0.0360231		P78337
P00338	0.071931		0.017505		P98177	0.144092		0		Q13439	0.468484		0.052388																											P55060	0.151854		P31942	0.037627		P13861	0.0360231		P78347
P00367	0.063939		0.01629		P99999	0.0360231		0		Q13444	0.681431		0.056655																											P56817	0.151854		P78317	0.037489		P13984	0.0360231		P78352
P00374	0.047954		0.001814		Q00005	0.0360231		0		Q13464	0.383305		0.016365																											P61968	0.151854		P39748	0.037475		P14091	0.0360231		P78357
P00387	0.055946		0.015512		Q00059	0.0360231		0		Q13469	0.511073		0.038267																											P62979	0.151854		P05387	0.037453		P14136	0.0360231		P78371
P00390	0.023977		0.015873		Q00169	0.0360231		0		Q13474	0.085179		0																											P67775	0.151854		Q04721	0.037412		P14210	0.0360231		P78396
P00395	0.023977		0.0001		Q00325	0.0360231		0		Q13480	1.06474		0.04921																											Q02078	0.151854		P49286	0.037382		P14316	0.0360231		P78406
P00403	0.007992		0		Q00341	0.0360231		0		Q13490	0.638842		0.038534																											Q02535	0.151854		P60604	0.037378		P14598	0.0360231		P78504
P00414	0.007992		0		Q00403	0.0720461		0		Q13492	0.212947		0.030363																											Q02543	0.151854		O14997	0.037357		P14616	0.0360231		P78527
P00441	0.063939		0.001987		Q00534	0.180115		0		Q13501	1.10732		0.146967																											Q04721	0.151854		Q9NYJ8	0.037321		P14651	0.0360231		P78549
P00450	0.071931		0.014344		Q00535	0.0720461		0		Q13503	0.255537		0.003354																											Q04912	0.151854		Q8NHY2	0.037304		P14652	0.0360231		P78559
P00451	0.127877		0.064208		Q00577	0.0360231		0		Q13514	0.042589		0																											Q06413	0.151854		Q8N291	0.037297		P14653	0.0360231		P78560
P00480	0.007992		0		Q00610	0.144092		0		Q13526	2.08688		0.778842																											Q07890	0.151854		Q9NUQ8	0.037271		P14678	0.0360231		P79483
P00488	0.047954		0.007839		Q00653	0.0720461		0		Q13535	0.72402		0.083784																											Q12967	0.151854		Q9HAV4	0.037259		P14784	0.0360231		P80075
P00491	0.13587		0.023943		Q00688	0.0360231		0		Q13541	0.425894		0.053735																											Q13098	0.151854		P62879	0.037249		P15090	0.0360231		P80098
P00492	0.175831		0.044819		Q00839	0.0360231		0		Q13546	1.36286		0.104939																											Q13469	0.151854		Q9BRP4	0.037197		P15121	0.0360231		P81133
P00505	0.063939		0.033738		Q00887	0.0360231		0		Q13547	1.27768		0.107965																											Q13541	0.151854		Q86Y82	0.037194		P15309	0.0360231		P82094
P00519	1.51055		1.15495		Q00889	0.0720461		0		Q13555	1.02215		0.092241																											Q14118	0.151854		O00230	0.03718		P15391	0.0360231		P82650
P00533	2.19789		2.3021		Q00987	0.396254		0		Q13569	0.425894		0.013475																											Q14676	0.151854		P32745	0.037147		P15502	0.0360231		P83731
P00540	0.039962		0.0021		Q01082	0.0720461		0		Q13573	0.76661		0.083171																											Q14980	0.151854		Q13330	0.037136		P15514	0.0360231		P84022
P00558	0.055946		0.003811		Q01094	0.252161		0		Q13574	0.553663		0.107883																											Q15427	0.151854		P60033	0.037123		P15529	0.0360231		P84090
P00568	0.015985		0.000362		Q01101	0.0360231		0		Q13596	0.255537		0.025818																											Q15464	0.151854		Q969Q1	0.037114		P15531	0.0360231		P84095
P00709	0.023977		0.00026		Q01105	0.108069		0		Q13616	0.894378		0.121453																											Q15583	0.151854		P30990	0.037096		P15882	0.0360231		P84243
P00734	0.327685		0.1055		Q01196	0.108069		0		Q13617	0.425894		0.032879																											Q5RKT7	0.151854		Q8WXG9	0.037055		P15976	0.0360231		P88965
P00736	0.047954		0.009608		Q01469	0.108069		0		Q13618	0.170358		0.001097																											Q5T186	0.151854		P37198	0.037051		P16118	0.0360231		P98073
P00738	0.063939		0.006461		Q01668	0.0360231		0		Q13625	0.76661		0.147136																											Q6FGG1	0.151854		P55957	0.037029		P16150	0.0360231		P98077
P00739	0.015985		0		Q01718	0.0360231		0		Q13642	0.298126		0.058193																											Q6PCT1	0.151854		O95248	0.037003		P16152	0.0360231		P98082
P00740	0.039962		0.001738		Q01726	0.0720461		0		Q13671	0.340715		0.013789																											Q7L2E3	0.151854		P24534	0.036998		P16389	0.0360231		P98161
P00742	0.159847		0.07244		Q01813	0.0360231		0		Q13705	0.340715		0.005247																											Q86UR5	0.151854		P47224	0.036983		P16452	0.0360231		P98164
P00746	0.031969		0.002481		Q01826	0.0360231		0		Q13746	0.042589		0																											Q86YM7	0.151854		P27487	0.036849		P16455	0.0360231		P98170
P00747	0.383632		0.164129		Q01844	0.0720461		0		Q13748	1.02215		0.024674																											Q8IVG9	0.151854		P53611	0.036792		P16619	0.0360231		P98171
P00748	0.071931		0.004909		Q01851	0.0360231		0		Q13761	0.212947		0.003769																											Q8NC60	0.151854		P35580	0.036716		P16870	0.0360231		P98172
P00749	0.127877		0.010503		Q01860	0.0360231		0		Q13772	0.255537		0.004307																											Q8ND90	0.151854		Q9ULA0	0.036603		P17028	0.0360231		P98175
P00750	0.175831		0.044828		Q01892	0.0360231		0		Q13794	0.212947		0.004255																											Q92830	0.151854		Q9Y3M9	0.03652		P17098	0.0360231		P98177
P00751	0.023977		0.002463		Q02078	0.0720461		0		Q13795	0.042589		0																											Q96IP4	0.151854		Q9BUJ2	0.036482		P17482	0.0360231		P99999
P00797	0.055946		0.027074		Q02156	0.108069		0		Q13813	1.06474		0.200283																											Q96RT1	0.151854		P12643	0.03646		P17483	0.0360231		Q00005
P00813	0.063939		0.01742		Q02224	0.108069		0		Q13873	0.468484		0.066779																											Q99608	0.151854		P36578	0.036449		P17509	0.0360231		Q00059
P00846	0.007992		0		Q02246	0.0360231		0		Q13882	0.170358		0.00321																											Q99933	0.151854		P81605	0.036422		P17542	0.0360231		Q00169
P00918	0.1039		0.039622		Q02297	0.0360231		0		Q13884	0.170358		0.000535																											Q9BRP4	0.151854		O14924	0.036402		P17600	0.0360231		Q00325
P00966	0.063939		0.026276		Q02363	0.0360231		0		Q13887	0.298126		0.010074																											Q9GZN1	0.151854		P61026	0.036298		P17813	0.0360231		Q00341
P00995	0.031969		0.031744		Q02410	0.0360231		0		Q13905	0.596252		0.006725																											Q9H0D6	0.151854		O60603	0.036224		P17858	0.0360231		Q00403
P01008	0.047954		0.002858		Q02447	0.144092		0		Q13948	0.085179		0.000479																											Q9H0E2	0.151854		P05091	0.036216		P17861	0.0360231		Q00534
P01009	0.13587		0.039893		Q02548	0.0360231		0		Q13950	0.76661		0.048867																											Q9H0Q3	0.151854		Q01196	0.036107		P17936	0.0360231		Q00535
P01011	0.143862		0.046765		Q02556	0.0360231		0		Q13972	0.255537		0.004215																											Q9HCX4	0.151854		P20916	0.035989		P17947	0.0360231		Q00577
P01019	0.13587		0.084471		Q02643	0.0360231		0		Q14008	0.042589		0																											Q9NP79	0.151854		O15479	0.035948		P17948	0.0360231		Q00610
P01023	0.231777		0.131534		Q02750	0.108069		0		Q14061	0.170358		0.00078																											Q9NR09	0.151854		Q15911	0.035948		P17980	0.0360231		Q00653
P01024	0.23977		0.212419		Q02779	0.0360231		0		Q14103	0.638842		0.056187																											Q9P2R6	0.151854		Q5T5B3	0.035942		P18054	0.0360231		Q00688
P01031	0.055946		0.002569		Q02817	0.0720461		0		Q14118	0.468484		0.146219																											Q9UJY5	0.151854		P54132	0.035904		P18074	0.0360231		Q00839
P01033	0.071931		0.009825		Q02880	0.0360231		0		Q14134	0.298126		0.021015																											Q9UK45	0.151854		P61964	0.03588		P18085	0.0360231		Q00887
P01034	0.063939		0.028606		Q02952	0.0360231		0		Q14151	0.085179		0.000204																											Q9UPT5	0.151854		Q8WUM6	0.035824		P18206	0.0360231		Q00889
P01040	0.047954		0.022456		Q02962	0.0720461		0		Q14152	0.425894		0.026043																											Q9UPT6	0.151854		Q02410	0.035704		P18433	0.0360231		Q00987
P01042	0.215793		0.16482		Q03013	0.0360231		0		Q14155	0.894378		0.084351																											Q9UQB8	0.151854		Q96JH8	0.03565		P18505	0.0360231		Q01082
P01100	0.471547		0.086416		Q03113	0.0720461		0		Q14160	0.596252		0.038905																											Q9Y266	0.151854		Q8IWR9	0.035644		P18545	0.0360231		Q01094
P01106	2.22187		2.13709		Q03135	0.360231		0		Q14164	7.15503		3.92959																											Q9Y333	0.151854		P29323	0.035637		P18887	0.0360231		Q01101
P01111	0.111893		0.011002		Q03167	0.0360231		0		Q14165	0.085179		0.000239																											O00264	0.143862		Q16643	0.035592		P19105	0.0360231		Q01105
P01112	0.527494		0.239436		Q03181	0.0720461		0		Q14181	0.596252		0.083597																											O14974	0.143862		Q15648	0.035513		P19235	0.0360231		Q01196
P01116	0.111893		0.012043		Q03468	0.540346		0.008281		Q14185	0.340715		0.004337																											O43464	0.143862		P41227	0.035505		P19388	0.0360231		Q01469
P01127	0.087916		0.021268		Q03518	0.0360231		0		Q14186	0.425894		0.004952																											O43541	0.143862		P43681	0.035489		P19447	0.0360231		Q01668
P01130	0.079923		0.004491		Q03701	0.0360231		0		Q14191	0.553663		0.027524																											O60341	0.143862		P49796	0.035476		P19532	0.0360231		Q01718
P01133	0.087916		0.013719		Q03933	0.0360231		0		Q14192	0.809199		0.160531																											O60343	0.143862		Q9HD67	0.035471		P19544	0.0360231		Q01726
P01135	0.127877		0.050402		Q04206	0.288184		0		Q14194	1.1925		0.120706																											O60602	0.143862		Q13191	0.035426		P19622	0.0360231		Q01813
P01137	0.263747		0.101486		Q04637	0.0360231		0		Q14197	0.042589		0																											O60675	0.143862		Q12802	0.035419		P19835	0.0360231		Q01826
P01138	0.055946		0.01788		Q04695	0.0360231		0		Q14209	0.255537		0.011158																											O60941	0.143862		Q9NQX3	0.035414		P20023	0.0360231		Q01844
P01148	0.015985		0.000394		Q04721	0.0360231		0		Q14232	0.255537		0.03226																											O75369	0.143862		P29372	0.035378		P20042	0.0360231		Q01851
P01160	0.039962		0.008586		Q04724	0.0360231		0		Q14247	0.596252		0.046361																											O75444	0.143862		P43246	0.035362		P20138	0.0360231		Q01860
P01178	0.039962		0.003055		Q04759	0.0720461		0		Q14289	2.04429		0.327784																											O75821	0.143862		P41235	0.035337		P20151	0.0360231		Q01892
P01185	0.039962		0.001065		Q04760	0.0360231		0		Q14327	0.298126		0.00517																											P01011	0.143862		O60921	0.035201		P20265	0.0360231		Q02078
P01189	0.071931		0.038304		Q04771	0.0360231		0		Q14328	0.298126		0.00517																											P05154	0.143862		Q9UIS9	0.03517		P20337	0.0360231		Q02156
P01213	0.007992		0		Q04864	0.0360231		0		Q14344	0.553663		0.047316																											P06729	0.143862		Q15853	0.035109		P20338	0.0360231		Q02224
P01215	0.095908		0.072289		Q04912	0.0720461		0		Q14449	0.212947		0.005433																											P08195	0.143862		Q9UJU6	0.035042		P20382	0.0360231		Q02246
P01222	0.015985		0.000281		Q04917	0.108069		0		Q14451	0.468484		0.018891																											P08572	0.143862		P98170	0.035		P20700	0.0360231		Q02297
P01225	0.055946		0.007827		Q05048	0.0360231		0		Q14488	0.425894		0.018392																											P09382	0.143862		P17542	0.034983		P20711	0.0360231		Q02363
P01229	0.031969		0.00141		Q05066	0.0360231		0		Q14498	0.170358		0.000657																											P12236	0.143862		Q99942	0.034977		P20783	0.0360231		Q02410
P01233	0.023977		8.9e-05		Q05086	0.0720461		0		Q14500	0.468484		0.02983																											P13647	0.143862		P19235	0.034974		P20908	0.0360231		Q02447
P01236	0.015985		3e-05		Q05193	0.0360231		0		Q14511	0.979557		0.123835																											P17661	0.143862		Q9BXR5	0.034934		P21127	0.0360231		Q02548
P01241	0.607417		0.134161		Q05209	1.33285		0.020353		Q14525	0.042589		0																											P24593	0.143862		Q9Y4Y9	0.034909		P21283	0.0360231		Q02556
P01242	0.007992		0		Q05397	0.396254		0		Q14526	0.085179		0																											P25391	0.143862		Q9Y328	0.034889		P21359	0.0360231		Q02643
P01243	0.063939		0.012255		Q05481	0.0360231		0		Q14565	0.255537		0.01255																											P26651	0.143862		Q04912	0.034866		P21453	0.0360231		Q02750
P01258	0.039962		0.002165		Q05513	0.216138		0		Q14566	0.596252		0.034516																											P28799	0.143862		Q08722	0.03483		P21554	0.0360231		Q02779
P01266	0.071931		0.005274		Q05516	0.144092		0		Q14574	0.085179		0.000239																											P29084	0.143862		Q9NRP7	0.034825		P21579	0.0360231		Q02817
P01270	0.039962		0.004381		Q05524	0.0360231		0		Q14643	0.425894		0.053132																											P31994	0.143862		Q8N1F7	0.034728		P21673	0.0360231		Q02880
P01275	0.055946		0.005832		Q05586	0.108069		0		Q14653	0.596252		0.137839																											P32246	0.143862		O14974	0.034715		P21741	0.0360231		Q02952
P01282	0.047954		0.031055		Q05639	0.0720461		0		Q14676	0.468484		0.058957																											P33991	0.143862		P35368	0.034625		P21757	0.0360231		Q02962
P01286	0.007992		0		Q05655	0.288184		0		Q14683	0.553663		0.043284																											P34932	0.143862		O43747	0.034591		P21912	0.0360231		Q03013
P01298	0.007992		0		Q05823	0.108069		0.001987		Q14686	1.14992		0.125834																											P40855	0.143862		Q9BT49	0.03459		P21926	0.0360231		Q03113
P01303	0.079923		0.077495		Q05996	0.0360231		0		Q14697	0.425894		0.022175																											P42773	0.143862		P20339	0.034553		P21964	0.0360231		Q03135
P01308	0.127877		0.047891		Q05BZ9	0.0360231		0		Q14721	0.042589		0																											P43034	0.143862		Q9P287	0.034523		P22061	0.0360231		Q03167
P01343	0.039962		0.001294		Q06124	0.360231		0		Q14738	0.212947		0.002434																											P46777	0.143862		P35498	0.03451		P22223	0.0360231		Q03181
P01344	0.127877		0.032635		Q06187	0.0360231		0		Q14764	0.127768		0.000557																											P49848	0.143862		Q9UKK6	0.03446		P22234	0.0360231		Q03518
P01350	0.031969		0.001202		Q06413	0.0360231		0		Q14789	0.809199		0.089873																											P52564	0.143862		Q9UL45	0.034457		P22314	0.0360231		Q03701
P01374	0.071931		0.016351		Q06418	0.0360231		0		Q14803	0.085179		0																											P53778	0.143862		P22307	0.034418		P22413	0.0360231		Q03933
P01375	0.119885		0.031168		Q06481	0.0720461		0		Q14814	0.298126		0.002903																											P54132	0.143862		Q9NY61	0.034329		P22415	0.0360231		Q04206
P01562	0.031969		0.000388		Q06546	0.0360231		0		Q14825	0.340715		0.024797																											P55055	0.143862		Q96FS5	0.034283		P22460	0.0360231		Q04637
P01563	0.015985		0		Q06587	0.0720461		0		Q14839	0.255537		0.012122																											P55345	0.143862		P13807	0.034242		P22897	0.0360231		Q04695
P01569	0.007992		0		Q06609	1.36888		0.091079		Q14974	1.44804		0.410382																											P61160	0.143862		Q12772	0.034225		P23142	0.0360231		Q04721
P01574	0.015985		0		Q06710	0.0360231		0		Q14980	0.340715		0.029079																											P62304	0.143862		O15519	0.034219		P23284	0.0360231		Q04724
P01579	0.031969		0.000193		Q06830	0.0360231		0		Q14994	0.255537		0.000725																											P62750	0.143862		Q8IY68	0.034207		P23297	0.0360231		Q04759
P01583	0.063939		0.006952		Q07021	0.0360231		0		Q15008	1.23509		0.250847																											P62917	0.143862		O60563	0.034198		P23378	0.0360231		Q04760
P01584	0.071931		0.007261		Q07065	0.0360231		0		Q15013	0.468484		0.044745																											P84095	0.143862		Q13561	0.034189		P23467	0.0360231		Q04771
P01588	0.015985		1.7e-05		Q07157	0.0720461		0		Q15014	0.298126		0.015815																											Q01130	0.143862		P18146	0.034173		P23469	0.0360231		Q04864
P01589	0.055946		0.001427		Q07161	0.0360231		0		Q15018	0.085179		0.001378																											Q01955	0.143862		O75716	0.034169		P23471	0.0360231		Q04912
P01591	0.015985		0		Q07666	0.0720461		0		Q15019	0.212947		0.004968																											Q07814	0.143862		P54368	0.034166		P23526	0.0360231		Q04917
P01614	0.039962		0.000276		Q07814	0.648415		0		Q15020	0.085179		0																											Q08345	0.143862		Q15286	0.034151		P23528	0.0360231		Q05048
P01616	0.015985		1.8e-05		Q07817	0.180115		0		Q15036	0.383305		0.018895																											Q12824	0.143862		Q12879	0.034109		P23743	0.0360231		Q05066
P01620	0.007992		0		Q07820	0.0360231		0		Q15047	2.25724		0.622665																											Q12888	0.143862		P30305	0.034104		P23769	0.0360231		Q05086
P01700	0.023977		0.000149		Q07866	0.0360231		0		Q15052	0.596252		0.037758																											Q12906	0.143862		P31785	0.03409		P23921	0.0360231		Q05193
P01709	0.015985		0		Q07869	0.0360231		0		Q15056	0.127768		0.004695																											Q13227	0.143862		Q9UPN3	0.034058		P23945	0.0360231		Q05397
P01730	0.287724		0.165922		Q07889	0.144092		0		Q15078	0.468484		0.017339																											Q13393	0.143862		P24864	0.034055		P23975	0.0360231		Q05481
P01732	0.119885		0.039019		Q07890	0.0720461		0		Q15084	0.255537		0.012512																											Q13426	0.143862		P31994	0.034029		P24158	0.0360231		Q05513
P01737	0.007992		0		Q07912	0.0360231		0		Q15102	0.76661		0.085194																											Q13569	0.143862		Q7Z434	0.034001		P24534	0.0360231		Q05516
P01764	0.007992		0		Q07954	0.144092		0		Q15119	0.127768		0.008098																											Q14653	0.143862		P61073	0.033993		P24539	0.0360231		Q05524
P01772	0.007992		0		Q07960	0.0360231		0		Q15121	0.383305		0.011006																											Q14697	0.143862		O95067	0.033991		P24588	0.0360231		Q05586
P01781	0.007992		0		Q08117	0.0360231		0		Q15139	0.596252		0.024733																											Q14919	0.143862		Q9H270	0.033923		P24593	0.0360231		Q05639
P01833	0.039962		0.001311		Q08211	0.0360231		0		Q15149	1.70358		0.460771																											Q15637	0.143862		Q9Y6N9	0.03391		P24723	0.0360231		Q05655
P01834	0.063939		0.020594		Q08257	0.0360231		0		Q15172	0.72402		0.142789																											Q15911	0.143862		P14618	0.033894		P24752	0.0360231		Q05996
P01842	0.039962		0.021358		Q08345	0.0360231		0		Q15173	0.127768		0.000406																											Q16288	0.143862		Q8WXI2	0.033868		P24821	0.0360231		Q05BZ9
P01848	0.095908		0.04234		Q08380	0.0360231		0		Q15181	0.170358		0.008279																											Q86U70	0.143862		Q8NG27	0.03384		P25092	0.0360231		Q06124
P01850	0.087916		0.010473		Q08499	0.0360231		0		Q15182	0.085179		0.000384																											Q86Y82	0.143862		P20591	0.033837		P25685	0.0360231		Q06187
P01857	0.487532		0.339377		Q08629	0.0360231		0		Q15185	0.553663		0.070176																											Q8NF91	0.143862		Q9Y4H2	0.033824		P25686	0.0360231		Q06413
P01859	0.015985		0.000783		Q08881	0.0720461		0		Q15227	0.042589		0																											Q8WV28	0.143862		Q9UNK0	0.033787		P25786	0.0360231		Q06418
P01860	0.007992		0		Q08945	0.0360231		0		Q15233	0.638842		0.042313																											Q8WXI2	0.143862		P00505	0.033738		P25788	0.0360231		Q06481
P01861	0.007992		0		Q08999	0.0720461		0		Q15262	0.255537		0.017229																											Q92616	0.143862		P09455	0.033733		P25942	0.0360231		Q06546
P01871	0.215793		0.114787		Q09028	0.0720461		0		Q15291	0.212947		0.004907																											Q96AG4	0.143862		Q9UQ26	0.033649		P26006	0.0360231		Q06587
P01876	0.34367		0.187724		Q09428	0.144092		2.6e-05		Q15303	1.40545		0.462256																											Q96C32	0.143862		O15164	0.033598		P26232	0.0360231		Q06710
P01877	0.023977		0.000209		Q09472	7.60086		0.591664		Q15311	0.425894		0.023121																											Q96GD4	0.143862		O14746	0.033583		P26373	0.0360231		Q06830
P01880	0.015985		0		Q09666	0.0720461		0		Q15329	0.298126		0.019927																											Q96RU7	0.143862		P10244	0.033545		P26447	0.0360231		Q07021
P01889	0.111893		0.046186		Q0VAB1	0.0360231		0		Q15349	0.127768		0.000267																											Q99062	0.143862		Q9H8Y8	0.033541		P26583	0.0360231		Q07065
P01891	0.151854		0.07267		Q10567	0.252161		0		Q15361	0.255537		0.012241																											Q99081	0.143862		O14832	0.033457		P26639	0.0360231		Q07157
P01892	0.015985		0		Q10571	0.0360231		0		Q15382	0.425894		0.033099																											Q99436	0.143862		Q969G3	0.033451		P26640	0.0360231		Q07161
P01903	0.13587		0.204653		Q10586	0.0360231		0		Q15388	0.340715		0.033385																											Q99828	0.143862		P09382	0.033447		P26641	0.0360231		Q07666
P01906	0.023977		8.8e-05		Q12772	0.0720461		0		Q15399	0.212947		0.003809																											Q9BT78	0.143862		Q8NEA9	0.033416		P27707	0.0360231		Q07814
P01907	0.055946		0.077336		Q12778	0.288184		0		Q15424	0.255537		0.027798																											Q9BX66	0.143862		Q9Y4Z0	0.033374		P27824	0.0360231		Q07817
P01909	0.047954		0.008085		Q12789	0.0720461		0		Q15427	0.468484		0.031787																											Q9H204	0.143862		Q16625	0.033372		P28065	0.0360231		Q07820
P01912	0.007992		0		Q12796	0.0360231		0		Q15428	0.170358		0.002026																											Q9H5Q6	0.143862		Q6P0Q8	0.033343		P28066	0.0360231		Q07866
P01913	0.007992		0		Q12800	0.0360231		0		Q15464	0.681431		0.011714																											Q9H8T0	0.143862		Q9UBP6	0.033303		P28067	0.0360231		Q07869
P01914	0.015985		0.002466		Q12802	0.0360231		0		Q15486	0.085179		9e-05																											Q9H8Y8	0.143862		P14598	0.033292		P28068	0.0360231		Q07889
P01918	0.031969		0.015875		Q12824	0.144092		0		Q15532	0.127768		0.001359																											Q9HD26	0.143862		P78406	0.033291		P28340	0.0360231		Q07890
P01920	0.007992		0		Q12834	0.144092		0		Q15559	0.042589		0																											Q9NZD8	0.143862		P51813	0.033193		P28360	0.0360231		Q07912
P02008	0.023977		0.000926		Q12837	0.0360231		0		Q15572	0.212947		0.001625																											Q9NZM3	0.143862		P49137	0.033159		P28715	0.0360231		Q07954
P02042	0.007992		0		Q12873	0.144092		0		Q15573	0.170358		0.003386																											Q9P1U1	0.143862		Q6UB99	0.033066		P29034	0.0360231		Q07960
P02100	0.007992		0		Q12879	0.0360231		0		Q15583	0.596252		0.056471																											Q9UBP5	0.143862		Q96HF1	0.033027		P29084	0.0360231		Q08117
P02144	0.031969		0.00061		Q12888	0.180115		0		Q15596	1.23509		0.115548																											Q9UHV9	0.143862		Q96IZ0	0.033025		P29144	0.0360231		Q08211
P02340	0.007992		0		Q12904	0.0360231		0		Q15599	0.468484		0.042239																											Q9UNH7	0.143862		P42166	0.033		P29275	0.0360231		Q08257
P02452	0.23977		0.047082		Q12913	0.612392		0.004562		Q15628	1.74617		0.194992																											Q9Y2H0	0.143862		Q9UBC1	0.032988		P29317	0.0360231		Q08345
P02458	0.207801		0.051525		Q12923	0.0360231		0		Q15631	0.255537		0.008667																											O00255	0.13587		P04745	0.03296		P29401	0.0360231		Q08380
P02461	0.079923		0.003059		Q12929	0.0720461		0		Q15642	0.468484		0.043862																											O14727	0.13587		Q07820	0.032859		P29474	0.0360231		Q08499
P02462	0.167839		0.055748		Q12931	0.108069		0		Q15643	0.127768		0.001176																											O14786	0.13587		P30050	0.032842		P29692	0.0360231		Q08629
P02489	0.079923		0.010055		Q12933	0.108069		0		Q15645	0.596252		0.207761																											O43264	0.13587		O75821	0.032833		P29965	0.0360231		Q08881
P02511	0.1039		0.027905		Q12959	0.0720461		0		Q15648	1.02215		0.148247																											O60381	0.13587		Q12972	0.032826		P29972	0.0360231		Q08945
P02533	0.079923		0.009413		Q12962	0.0720461		0		Q15649	0.085179		0																											O60936	0.13587		P02775	0.032807		P29992	0.0360231		Q08999
P02538	0.063939		0.017036		Q12967	0.0360231		0		Q15650	0.425894		0.016251																											O75340	0.13587		Q86UT5	0.03279		P30040	0.0360231		Q09028
P02545	0.359655		0.249737		Q13003	0.0360231		0		Q15652	0.085179		0																											O75558	0.13587		P46060	0.032782		P30041	0.0360231		Q09666
P02549	0.095908		0.00324		Q13009	0.0720461		0		Q15653	1.74617		0.202919																											O75586	0.13587		Q15700	0.032753		P30048	0.0360231		Q0VAB1
P02585	0.007992		0		Q13011	0.0360231		0		Q15654	1.10732		0.293216																											O75688	0.13587		P09917	0.032744		P30084	0.0360231		Q10567
P02647	0.519501		0.366912		Q13014	0.0360231		0		Q15672	0.212947		0.00102																											O75689	0.13587		P12259	0.032721		P30085	0.0360231		Q10571
P02649	0.127877		0.019007		Q13023	0.0360231		0		Q15678	0.212947		0.019324																											O95071	0.13587		O95433	0.032697		P30101	0.0360231		Q10586
P02652	0.063939		0.009403		Q13029	0.0720461		0		Q15691	0.255537		0.018873																											P00491	0.13587		Q04837	0.03268		P30260	0.0360231		Q12772
P02654	0.039962		0.000172		Q13033	0.108069		0		Q15699	0.042589		0																											P01009	0.13587		Q2VWA4	0.03268		P30279	0.0360231		Q12778
P02655	0.015985		0.000212		Q13042	0.0360231		0		Q15700	0.638842		0.011829																											P01019	0.13587		P39687	0.032668		P30281	0.0360231		Q12789
P02656	0.015985		0		Q13043	0.0720461		0		Q15744	0.511073		0.036084																											P01903	0.13587		Q15006	0.032668		P30530	0.0360231		Q12796
P02671	0.151854		0.027086		Q13045	0.0360231		0		Q15746	0.468484		0.013785																											P02745	0.13587		P01344	0.032635		P30532	0.0360231		Q12800
P02675	0.063939		0.00224		Q13077	0.108069		0		Q15750	1.10732		0.056304																											P03956	0.13587		Q9H944	0.032605		P30556	0.0360231		Q12802
P02679	0.071931		0.010105		Q13085	0.0720461		0		Q15759	0.72402		0.031322																											P05388	0.13587		Q5VV80	0.032585		P30559	0.0360231		Q12824
P02686	0.359655		0.208113		Q13098	0.0360231		0		Q15788	2.34242		0.438101																											P07766	0.13587		Q14213	0.032584		P30679	0.0360231		Q12834
P02708	0.031969		0.031598		Q13105	0.108069		0		Q15796	7.92164		5.1427																											P08254	0.13587		O95071	0.032575		P30988	0.0360231		Q12837
P02724	0.007992		0		Q13107	0.0360231		0		Q15797	2.93867		0.527486																											P10301	0.13587		Q9BUL8	0.032558		P31151	0.0360231		Q12873
P02730	0.095908		0.061219		Q13114	0.0360231		0		Q15811	0.894378		0.1145																											P10747	0.13587		P17174	0.032542		P31260	0.0360231		Q12879
P02735	0.055946		0.001017		Q13133	0.0360231		0		Q15819	0.170358		0.006782																											P13501	0.13587		Q86UU5	0.032531		P31269	0.0360231		Q12888
P02741	0.095908		0.009424		Q13153	0.216138		0		Q15842	0.085179		0.000664																											P14210	0.13587		Q5W1B6	0.032502		P31273	0.0360231		Q12904
P02743	0.087916		0.002837		Q13156	0.0360231		0		Q15843	0.72402		0.085938																											P14625	0.13587		P22234	0.032483		P31785	0.0360231		Q12923
P02745	0.13587		0.025547		Q13158	0.0720461		0		Q15853	0.383305		0.021132																											P15036	0.13587		Q9NS61	0.032442		P31948	0.0360231		Q12929
P02746	0.055946		0.002082		Q13162	0.0360231		0		Q15910	0.425894		0.024275																											P15531	0.13587		Q13323	0.032437		P31949	0.0360231		Q12931
P02747	0.039962		0.001117		Q13164	0.0360231		0		Q16236	0.298126		0.019893																											P16471	0.13587		Q9UGY1	0.032434		P31994	0.0360231		Q12933
P02748	0.023977		0.000621		Q13177	0.0360231		0		Q16254	0.468484		0.035425																											P16870	0.13587		O14492	0.032432		P31995	0.0360231		Q12959
P02749	0.055946		0.002258		Q13188	0.0360231		0		Q16270	0.127768		0.002159																											P19447	0.13587		P55197	0.032397		P32121	0.0360231		Q12962
P02750	0.007992		0		Q13190	0.0360231		0		Q16363	0.468484		0.016935																											P20827	0.13587		P49840	0.032366		P32519	0.0360231		Q12967
P02751	0.68734		0.670092		Q13191	0.0360231		0		Q16513	0.255537		0.003346																											P22455	0.13587		P13010	0.032357		P32745	0.0360231		Q13003
P02753	0.023977		0.015787		Q13200	0.0360231		0		Q16533	0.085179		0.084889																											P23284	0.13587		Q9H1Y0	0.032348		P33681	0.0360231		Q13009
P02760	0.047954		0.00444		Q13216	0.0360231		0		Q16537	0.085179		0.003149																											P24522	0.13587		P39880	0.032325		P33991	0.0360231		Q13011
P02763	0.023977		0.001723		Q13224	0.108069		0		Q16539	2.0017		0.325841																											P25208	0.13587		P08123	0.032291		P34130	0.0360231		Q13014
P02765	0.047954		0.004486		Q13227	0.0720461		0		Q16543	1.1925		0.173938																											P28223	0.13587		Q04759	0.032286		P34741	0.0360231		Q13023
P02766	0.215793		0.107924		Q13233	0.0720461		0		Q16548	0.298126		0.023855																											P28360	0.13587		Q9UQN3	0.032282		P34925	0.0360231		Q13029
P02768	1.17487		1.28684		Q13239	0.0720461		0		Q16576	0.383305		0.004017																											P30260	0.13587		P28223	0.032265		P34932	0.0360231		Q13033
P02771	0.031969		0.002661		Q13257	0.108069		0		Q16584	0.468484		0.029537																											P30556	0.13587		Q13464	0.032241		P35228	0.0360231		Q13042
P02774	0.071931		0.013979		Q13263	0.0360231		0		Q16594	0.72402		0.048007																											P30679	0.13587		O94833	0.032229		P35269	0.0360231		Q13043
P02775	0.095908		0.032807		Q13268	0.0360231		0		Q16611	0.425894		0.006647																											P31942	0.13587		Q08345	0.032227		P35354	0.0360231		Q13045
P02776	0.071931		0.00898		Q13285	0.0720461		0		Q16625	0.638842		0.059931																											P33240	0.13587		Q9UBP5	0.032224		P35367	0.0360231		Q13077
P02778	0.039962		0.001206		Q13287	0.0360231		0		Q16627	0.042589		0																											P35251	0.13587		Q02153	0.032203		P35398	0.0360231		Q13085
P02786	0.127877		0.09694		Q13309	0.0360231		0		Q16637	0.72402		0.109068																											P36956	0.13587		O75822	0.032171		P35498	0.0360231		Q13098
P02787	0.23977		0.120042		Q13310	0.0360231		0		Q16658	0.553663		0.060981																											P39656	0.13587		Q15907	0.032168		P35527	0.0360231		Q13105
P02788	0.071931		0.047539		Q13315	1.51297		0.01839		Q16665	1.02215		0.124374																											P39687	0.13587		P28347	0.032158		P35580	0.0360231		Q13107
P02790	0.007992		0		Q13322	0.144092		0		Q16666	0.170358		0.005759																											P40937	0.13587		Q12906	0.032158		P35606	0.0360231		Q13114
P02792	0.111893		0.046103		Q13330	0.0720461		0		Q16768	0.042589		0																											P42226	0.13587		Q96BD8	0.032158		P35613	0.0360231		Q13133
P02794	0.119885		0.03161		Q13332	0.0360231		0		Q16790	0.042589		0																											P42285	0.13587		O15126	0.032111		P35625	0.0360231		Q13153
P02795	0.039962		0.022831		Q13347	0.144092		0		Q16819	0.127768		0.023672																											P46781	0.13587		O43264	0.032084		P35658	0.0360231		Q13156
P02808	0.023977		0.015901		Q13352	0.0360231		0		Q16825	0.085179		0																											P47756	0.13587		O14639	0.032075		P35711	0.0360231		Q13158
P02810	0.007992		0		Q13362	0.144092		0		Q16832	0.085179		0.000662																											P48736	0.13587		Q96KP1	0.032069		P35998	0.0360231		Q13162
P02814	0.015985		0.00028		Q13363	0.0720461		0		Q17RA0	0.042589		0																											P49116	0.13587		Q9Y248	0.032065		P36382	0.0360231		Q13164
P02818	0.039962		0.001337		Q13367	0.0360231		0		Q17RV7	0.298126		0.00517																											P49286	0.13587		Q12962	0.032055		P36402	0.0360231		Q13177
P03372	1.43862		1.04364		Q13370	0.0360231		0		Q2TAZ1	0.340715		0.004229																											P49368	0.13587		Q06141	0.03203		P36405	0.0360231		Q13188
P03901	0.007992		0		Q13387	0.108069		0		Q330K1	0.042589		0																											P49716	0.13587		Q9NYB9	0.032024		P36508	0.0360231		Q13190
P03905	0.007992		0		Q13393	0.0360231		0		Q3B7B7	0.425894		0.008432																											P50542	0.13587		Q9NP66	0.032011		P36542	0.0360231		Q13191
P03915	0.007992		0		Q13404	0.0360231		0		Q3L8U1	0.340715		0.012948																											P51677	0.13587		Q16520	0.031954		P36871	0.0360231		Q13200
P03950	0.071931		0.019322		Q13418	0.0720461		0		Q3LID9	0.127768		0.000111																											P53041	0.13587		Q9Y3E5	0.031928		P36888	0.0360231		Q13216
P03951	0.055946		0.0009		Q13424	0.0720461		0		Q3V6T2	0.511073		0																											P61081	0.13587		Q53F97	0.031904		P36956	0.0360231		Q13224
P03952	0.063939		0.002067		Q13425	0.0720461		0		Q3ZCQ8	0.894378		0.063644																											P62280	0.13587		Q92824	0.031869		P37023	0.0360231		Q13227
P03956	0.13587		0.012611		Q13439	0.0360231		0		Q4KMG0	0.127768		0.001614																											P62308	0.13587		O14879	0.031818		P37275	0.0360231		Q13233
P03971	0.023977		0.001717		Q13444	0.0360231		0		Q4TT31	0.127768		0.001287																											P62314	0.13587		O75461	0.031816		P37288	0.0360231		Q13239
P03973	0.071931		0.011349		Q13464	0.0720461		0		Q4VBQ6	0.042589		0																											P62807	0.13587		Q15726	0.031798		P37837	0.0360231		Q13257
P03986	0.007992		0		Q13469	0.0720461		0		Q4W5K6	0.170358		0.002015																											P62829	0.13587		P19801	0.03178		P37840	0.0360231		Q13263
P03989	0.007992		0		Q13474	0.0360231		0		Q53EZ4	0.170358		0.002034																											P62942	0.13587		Q9NWS9	0.031776		P38432	0.0360231		Q13268
P03992	0.015985		3e-06		Q13480	0.144092		0		Q53F97	0.042589		0																											P62987	0.13587		P15822	0.031753		P39656	0.0360231		Q13285
P04000	0.039962		0.000576		Q13485	7.70893		0.279289		Q53QP2	0.127768		0.085247																											P78314	0.13587		P00995	0.031744		P39748	0.0360231		Q13287
P04003	0.031969		0.002562		Q13488	0.0360231		0		Q53RY2	0.425894		0.008432																											Q00526	0.13587		P08648	0.031742		P40198	0.0360231		Q13309
P04004	0.191816		0.090128		Q13490	0.0360231		0		Q53S27	0.298126		0.00517																											Q02447	0.13587		P49842	0.031742		P40238	0.0360231		Q13310
P04035	0.031969		0.002068		Q13492	0.0360231		0		Q53SF1	0.511073		0																											Q02763	0.13587		Q5VTU9	0.031736		P40305	0.0360231		Q13322
P04040	0.063939		0.006099		Q13501	0.0720461		0		Q53T94	0.212947		0.00747																											Q12913	0.13587		Q15370	0.03173		P40337	0.0360231		Q13330
P04049	0.799233		0.423727		Q13503	0.0360231		0		Q53Y06	0.042589		0																											Q13131	0.13587		Q5TF85	0.031726		P40424	0.0360231		Q13332
P04053	0.063939		0.026094		Q13507	0.0360231		0		Q547Q3	1.23509		0.057741																											Q13574	0.13587		Q96NN9	0.031709		P40926	0.0360231		Q13347
P04054	0.031969		0.000573		Q13514	0.0360231		0		Q562F6	0.298126		0.012056																											Q14451	0.13587		O43395	0.031673		P41143	0.0360231		Q13352
P04062	0.015985		0.000163		Q13516	0.0360231		0		Q564H7	0.298126		0.00517																											Q14966	0.13587		Q9UMS0	0.031665		P41161	0.0360231		Q13362
P04066	0.007992		0		Q13526	0.144092		0		Q581G3	0.511073		0																											Q15311	0.13587		O75582	0.031661		P41181	0.0360231		Q13363
P04070	0.095908		0.004403		Q13535	0.144092		0		Q585T2	0.298126		0.00517																											Q15382	0.13587		Q9NS64	0.031659		P41220	0.0360231		Q13367
P04075	0.087916		0.026559		Q13541	0.108069		0		Q59EB3	0.340715		0.024797																											Q15544	0.13587		O14802	0.031648		P41227	0.0360231		Q13370
P04080	0.079923		0.025464		Q13546	0.0720461		0		Q59EH1	0.298126		0.00517																											Q15545	0.13587		Q13061	0.031644		P41231	0.0360231		Q13387
P04083	0.111893		0.011102		Q13547	0.144092		0		Q59G22	0.298126		0.00517																											Q16236	0.13587		P02794	0.03161		P41252	0.0360231		Q13393
P04085	0.055946		0.001682		Q13555	0.0720461		0		Q5CZ99	0.298126		0.00517																											Q16254	0.13587		P35557	0.031609		P41597	0.0360231		Q13404
P04090	0.015985		0.031571		Q13562	0.288184		0.071333		Q5FC02	0.042589		0																											Q16514	0.13587		Q96NY9	0.031607		P41743	0.0360231		Q13418
P04114	0.127877		0.025339		Q13569	0.108069		0		Q5FC04	0.042589		0																											Q16611	0.13587		P02708	0.031598		P42081	0.0360231		Q13424
P04118	0.023977		4e-06		Q13573	0.108069		0		Q5FC05	0.042589		0																											Q5U007	0.13587		O00423	0.03159		P42166	0.0360231		Q13425
P04141	0.047954		0.000626		Q13574	0.108069		0		Q5HYD0	0.511073		0																											Q5U5U6	0.13587		Q8WLS4	0.031585		P42167	0.0360231		Q13439
P04150	0.719309		0.306501		Q13596	0.144092		0		Q5JSV2	0.085179		0																											Q7Z3B3	0.13587		Q5RKV6	0.031581		P42261	0.0360231		Q13444
P04155	0.031969		0.031572		Q13616	0.0360231		0		Q5JUN9	0.468484		0.023994																											Q86SV1	0.13587		P04155	0.031572		P42566	0.0360231		Q13464
P04156	0.279731		0.184897		Q13617	0.0360231		0		Q5JVS0	0.76661		0.05633																											Q86UW9	0.13587		P13760	0.031572		P42680	0.0360231		Q13469
P04179	0.087916		0.009374		Q13618	0.0360231		0		Q5JWF2	0.085179		0.003063																											Q86XK2	0.13587		P22466	0.031572		P42685	0.0360231		Q13474
P04180	0.015985		0.000696		Q13625	0.0360231		0		Q5JWN5	0.170358		0.001918																											Q86Y56	0.13587		Q9GZW8	0.031572		P42704	0.0360231		Q13480
P04181	0.1039		0.047327		Q13639	0.0360231		0		Q5JY77	0.425894		0.19179																											Q8IW41	0.13587		Q9UBL9	0.031572		P43235	0.0360231		Q13488
P04183	0.215793		0.054136		Q13642	0.0360231		0		Q5JYX0	0.127768		0.000667																											Q8IWR9	0.13587		Q9UHY7	0.031572		P43250	0.0360231		Q13490
P04196	0.063939		0.004821		Q13671	0.0720461		0		Q5MNZ9	0.127768		0.005976																											Q8IXH7	0.13587		O43614	0.031571		P43268	0.0360231		Q13492
P04198	0.079923		0.005454		Q13705	0.0360231		0		Q5RKT7	0.511073		0.009186																											Q8N684	0.13587		O95671	0.031571		P43304	0.0360231		Q13501
P04201	0.007992		0		Q13740	0.0360231		0		Q5SQT9	0.170358		0.002438																											Q8WYH8	0.13587		P04090	0.031571		P43351	0.0360231		Q13503
P04216	0.039962		0.001383		Q13746	0.0360231		0		Q5SXM5	0.042589		0																											Q92841	0.13587		Q15818	0.031571		P43364	0.0360231		Q13507
P04217	0.007992		0		Q13748	0.0360231		0		Q5T186	0.383305		0.009573																											Q96MT8	0.13587		Q86V24	0.031571		P43487	0.0360231		Q13514
P04225	0.007992		0		Q13761	0.0360231		0		Q5T1R9	0.042589		0																											Q9BV28	0.13587		Q9H334	0.031571		P43694	0.0360231		Q13516
P04226	0.007992		0		Q13772	0.0720461		0		Q5T3J3	3.06644		1.23445																											Q9BVI4	0.13587		Q9NZ72	0.031571		P43897	0.0360231		Q13526
P04229	0.039962		0.009086		Q13794	0.0360231		0		Q5T4B6	0.085179		0.000115																											Q9BYG5	0.13587		O75581	0.031523		P45378	0.0360231		Q13535
P04233	0.079923		0.053427		Q13795	0.0360231		0		Q5T4P2	0.042589		0																											Q9H444	0.13587		P48788	0.031465		P45983	0.0360231		Q13541
P04234	0.087916		0.011722		Q13813	0.0360231		0		Q5T5B3	0.468484		0.095545																											Q9NPI6	0.13587		Q14847	0.031436		P45984	0.0360231		Q13546
P04259	0.039962		0.005383		Q13873	0.0360231		0		Q5T7P8	0.042589		0																											Q9NRB6	0.13587		Q9ULL4	0.031387		P46013	0.0360231		Q13547
P04264	0.167839		0.060031		Q13882	0.0720461		0		Q5TEW3	0.042589		0																											Q9NRX3	0.13587		Q14116	0.03138		P46087	0.0360231		Q13555
P04271	0.159847		0.030779		Q13884	0.0720461		0		Q5THR3	0.042589		0																											Q9NUQ8	0.13587		O94906	0.03133		P46736	0.0360231		Q13569
P04275	0.231777		0.106585		Q13887	0.0360231		0		Q5TKA1	0.383305		0.004951																											Q9NWQ8	0.13587		Q9NRB6	0.031313		P46777	0.0360231		Q13573
P04278	0.519501		0.434194		Q13905	0.0360231		0		Q5TM15	0.042589		0																											Q9NYB9	0.13587		P23511	0.03127		P46779	0.0360231		Q13574
P04279	0.047954		0.005884		Q13948	0.0360231		0		Q5TZB9	0.085179		0.000177																											Q9UBD5	0.13587		P35658	0.031244		P46783	0.0360231		Q13596
P04350	0.263747		0.029555		Q13950	0.108069		0		Q5TZR4	0.042589		0																											Q9UI08	0.13587		P01375	0.031168		P46926	0.0360231		Q13616
P04406	0.559463		0.314062		Q13972	0.0360231		0		Q5U5U6	0.553663		0.024537																											Q9UIA9	0.13587		Q13003	0.031154		P47736	0.0360231		Q13617
P04424	0.015985		0.000275		Q14008	0.0360231		0		Q5VT06	0.170358		0.00597																											Q9UPX8	0.13587		P18084	0.031137		P47756	0.0360231		Q13618
P04436	0.031969		0.015787		Q14061	0.0360231		0		Q5VTD9	0.809199		0.091296																											O00220	0.127877		P30874	0.031132		P47901	0.0360231		Q13625
P04437	0.007992		0		Q14103	0.0360231		0		Q5VW87	0.042589		0																											O00291	0.127877		Q15643	0.03111		P47928	0.0360231		Q13639
P04439	0.015985		0.000418		Q14118	0.0360231		0		Q5VYM0	0.298126		0.007927																											O00418	0.127877		P42771	0.031108		P48051	0.0360231		Q13642
P04440	0.007992		0		Q14134	0.108069		0		Q5W0I9	0.042589		0																											O00541	0.127877		O15146	0.031089		P48436	0.0360231		Q13671
P04626	0.991049		0.346267		Q14151	0.0360231		0		Q5W1B6	0.894378		0.159411																											O14933	0.127877		O60711	0.031056		P48443	0.0360231		Q13705
P04628	0.071931		0.017173		Q14152	0.0720461		0		Q5XLJ0	0.042589		0																											O14997	0.127877		P01282	0.031055		P48507	0.0360231		Q13740
P04629	0.327685		0.106791		Q14155	0.0720461		0		Q60FE4	0.298126		0.00517																											O43242	0.127877		Q9Y2J0	0.031019		P48556	0.0360231		Q13746
P04632	0.159847		0.039344		Q14160	0.0720461		0		Q63HR2	0.127768		0.004994																											O43281	0.127877		P05198	0.031015		P48730	0.0360231		Q13748
P04637	2.3977		2.57918		Q14164	0.108069		0		Q658W2	0.127768		0.003138																											O43516	0.127877		Q9UI26	0.030952		P48735	0.0360231		Q13761
P04731	0.031969		0.013784		Q14165	0.0360231		0		Q66K89	0.042589		0																											O43524	0.127877		Q96BT3	0.030942		P48736	0.0360231		Q13772
P04733	0.007992		0		Q14181	0.0720461		0		Q66LE6	0.383305		0.025481																											O43597	0.127877		P07947	0.030939		P48740	0.0360231		Q13794
P04745	0.039962		0.03296		Q14185	0.0360231		0		Q68CX6	0.298126		0.00517																											O43791	0.127877		Q99638	0.030906		P48960	0.0360231		Q13795
P04746	0.007992		0		Q14186	0.0360231		0		Q68CZ2	0.042589		0																											O60518	0.127877		Q9HC77	0.030889		P48995	0.0360231		Q13813
P04792	0.279731		0.147856		Q14191	0.144092		0		Q68DP8	0.298126		0.00517																											O60828	0.127877		P30988	0.030888		P49069	0.0360231		Q13873
P04798	0.007992		0		Q14192	0.216138		0		Q68DP9	0.298126		0.00517																											O60921	0.127877		P30926	0.030844		P49137	0.0360231		Q13882
P04808	0.007992		0		Q14194	0.0360231		0		Q68DT4	0.298126		0.00517																											O75030	0.127877		P05154	0.030828		P49321	0.0360231		Q13884
P04818	0.031969		0.003203		Q14197	0.0360231		0		Q6DCA5	0.511073		0																											O75962	0.127877		P04271	0.030779		P49354	0.0360231		Q13887
P04839	0.047954		0.001813		Q14209	0.0360231		0		Q6FGD7	0.170358		0.00285																											O75970	0.127877		O75197	0.030715		P49356	0.0360231		Q13905
P04843	0.159847		0.085187		Q14232	0.108069		0		Q6FGI1	0.255537		0.005428																											O76061	0.127877		P43487	0.030708		P49411	0.0360231		Q13948
P04844	0.111893		0.019093		Q14247	0.108069		0		Q6FGL6	0.383305		0.015354																											O95347	0.127877		P52799	0.030703		P49585	0.0360231		Q13950
P04899	0.663363		0.612069		Q14289	0.288184		0		Q6FHT8	0.042589		0																											O95373	0.127877		P98095	0.030703		P49642	0.0360231		Q13972
P04908	0.119885		0.013827		Q14327	0.0360231		0		Q6IA17	0.212947		0.003448																											O96006	0.127877		P22888	0.030673		P49711	0.0360231		Q14008
P04920	0.023977		0.000547		Q14328	0.0360231		0		Q6IBU1	0.894378		0.12224																											P00451	0.127877		P28360	0.030634		P49720	0.0360231		Q14061
P04921	0.023977		0.001038		Q14344	0.0720461		0		Q6IPE9	0.127768		0.000111																											P00749	0.127877		Q9UJ70	0.030601		P49736	0.0360231		Q14103
P05000	0.007992		0		Q14397	0.0360231		0		Q6ISC3	0.425894		0.005661																											P01135	0.127877		P08908	0.030596		P49748	0.0360231		Q14118
P05013	0.031969		0.00155		Q14449	0.108069		0		Q6KF63	0.042589		0																											P01308	0.127877		Q08380	0.030596		P49757	0.0360231		Q14134
P05019	0.111893		0.015416		Q14451	0.108069		0		Q6LET9	0.298126		0.004277																											P01344	0.127877		O75369	0.030591		P49789	0.0360231		Q14151
P05023	0.127877		0.052211		Q14488	0.0360231		0		Q6MZF4	0.298126		0.00517																											P02649	0.127877		P26006	0.030561		P49790	0.0360231		Q14152
P05026	0.047954		0.008772		Q14498	0.0360231		0		Q6MZM7	0.298126		0.00517																											P02786	0.127877		O60244	0.030541		P49840	0.0360231		Q14155
P05060	0.295716		0.1975		Q14500	0.0360231		0		Q6MZP7	0.638842		0.031474																											P04114	0.127877		P54646	0.030531		P49888	0.0360231		Q14160
P05062	0.023977		0.000504		Q14511	0.108069		0		Q6MZS0	0.298126		0.00517																											P05023	0.127877		P55060	0.030509		P49910	0.0360231		Q14164
P05067	0.82321		0.797265		Q14524	0.504323		0		Q6MZU5	0.298126		0.00517																											P07359	0.127877		Q5BKT4	0.030476		P49915	0.0360231		Q14165
P05089	0.039962		0.016975		Q14525	0.0360231		0		Q6N025	0.298126		0.00517																											P08514	0.127877		Q9BSL1	0.030439		P49916	0.0360231		Q14181
P05090	0.047954		0.002064		Q14526	0.0720461		0		Q6N084	0.298126		0.00517																											P08887	0.127877		P62937	0.030417		P50213	0.0360231		Q14185
P05091	0.087916		0.036216		Q14565	0.0360231		0		Q6N0A6	0.298126		0.00517																											P09012	0.127877		P43034	0.030401		P50402	0.0360231		Q14186
P05093	0.015985		0		Q14566	0.0360231		0		Q6NUQ0	0.425894		0.023811																											P09237	0.127877		P19429	0.030397		P50453	0.0360231		Q14191
P05106	0.351662		0.075289		Q14573	0.396254		0		Q6NXT3	0.127768		0.000202																											P09486	0.127877		Q9UBX3	0.030375		P50454	0.0360231		Q14192
P05107	0.319693		0.134103		Q14574	0.0360231		0		Q6NZY4	0.042589		0																											P10071	0.127877		Q15121	0.030365		P50542	0.0360231		Q14194
P05108	0.047954		0.019845		Q14587	0.0720461		0		Q6P0Q8	0.212947		0.026147																											P11215	0.127877		P60372	0.030363		P50548	0.0360231		Q14197
P05109	0.215793		0.060028		Q14643	0.0360231		0		Q6P142	0.042589		0																											P15622	0.127877		Q13136	0.030351		P50549	0.0360231		Q14209
P05111	0.031969		0.000134		Q14653	0.0360231		0		Q6P1J9	0.298126		0.048977																											P15976	0.127877		Q9NTJ3	0.030331		P50553	0.0360231		Q14232
P05112	0.039962		0.002974		Q14654	0.216138		5.2e-05		Q6P1L8	0.085179		0.000596																											P16401	0.127877		P20908	0.030313		P50749	0.0360231		Q14247
P05113	0.007992		0		Q14676	0.216138		0		Q6P2C8	0.170358		8.1e-05																											P17301	0.127877		O95347	0.030305		P51153	0.0360231		Q14289
P05114	0.071931		0.003083		Q14683	0.144092		0		Q6PAV0	0.511073		0																											P17302	0.127877		Q06323	0.030249		P51398	0.0360231		Q14327
P05120	0.039962		0.001408		Q14686	0.180115		0		Q6PD62	0.170358		0.018166																											P17542	0.127877		P46777	0.030245		P51452	0.0360231		Q14328
P05121	0.119885		0.02423		Q14695	0.0360231		0		Q6PGQ7	0.042589		0																											P20273	0.127877		Q9BYG5	0.030219		P51572	0.0360231		Q14344
P05129	0.407609		0.13691		Q14697	0.0360231		0		Q6PIZ9	0.255537		0.000555																											P26006	0.127877		P62140	0.030151		P51610	0.0360231		Q14397
P05141	0.167839		0.016442		Q14721	0.0360231		0		Q6PJE5	0.298126		0.00517																											P26992	0.127877		Q9HCX4	0.030108		P51665	0.0360231		Q14449
P05154	0.143862		0.030828		Q14738	0.0720461		0		Q6PJP3	0.042589		0																											P29992	0.127877		Q8IXU4	0.030107		P51671	0.0360231		Q14451
P05155	0.087916		0.018233		Q14764	0.108069		0		Q6PKX4	0.042589		0																											P30533	0.127877		Q04864	0.030053		P51692	0.0360231		Q14488
P05156	0.015985		0		Q14789	0.0360231		0		Q6STE5	0.170358		0.002257																											P35269	0.127877		P61019	0.029965		P51858	0.0360231		Q14498
P05160	0.015985		0		Q14790	2.88184		0.102096		Q6UB99	0.212947		0.036854																											P35658	0.127877		Q9Y333	0.029916		P51955	0.0360231		Q14500
P05161	0.023977		0.000139		Q14803	0.0360231		0		Q6UWE0	0.255537		0.004485																											P35813	0.127877		Q8N720	0.029908		P52294	0.0360231		Q14511
P05162	0.023977		4e-06		Q14814	0.0360231		0		Q6UWZ7	0.127768		0.001309																											P36894	0.127877		O75496	0.029901		P52564	0.0360231		Q14524
P05164	0.015985		0.000218		Q14825	0.0360231		0		Q6UXB0	0.085179		0.000257																											P38919	0.127877		Q9NPY3	0.029891		P52565	0.0360231		Q14525
P05165	0.007992		0		Q14839	0.0360231		0		Q6ZN04	0.042589		0																											P39880	0.127877		Q9Y2B0	0.029779		P52789	0.0360231		Q14526
P05166	0.015985		0.015787		Q14956	0.0360231		0		Q6ZSG1	0.127768		0.000346																											P43694	0.127877		O00151	0.029767		P52790	0.0360231		Q14565
P05177	0.079923		0.009739		Q14974	0.108069		0		Q6ZSW6	0.127768		0.004242																											P47897	0.127877		Q92879	0.029691		P52803	0.0360231		Q14566
P05181	0.007992		0		Q14980	0.0360231		0		Q6ZTM5	1.91653		0.200286																											P49757	0.127877		P48730	0.029665		P52907	0.0360231		Q14573
P05184	0.007992		0		Q14982	0.504323		0		Q71U36	0.681431		0.028667																											P49792	0.127877		Q99741	0.02966		P52948	0.0360231		Q14574
P05186	0.023977		1.3e-05		Q14994	0.0360231		0		Q7KZ85	0.127768		0.00213																											P49802	0.127877		P04350	0.029555		P53041	0.0360231		Q14587
P05187	0.039962		0.006915		Q15008	0.0360231		0		Q7KZI7	0.298126		0.007965																											P50222	0.127877		O43592	0.029506		P53367	0.0360231		Q14643
P05198	0.183824		0.031015		Q15013	0.0360231		0		Q7KZS0	0.298126		0.006429																											P51946	0.127877		Q9UJY4	0.029496		P53597	0.0360231		Q14653
P05204	0.055946		0.002042		Q15014	0.0360231		0		Q7L553	0.298126		0.00517																											P52735	0.127877		P32942	0.029487		P53674	0.0360231		Q14676
P05230	0.111893		0.017891		Q15018	0.0360231		0		Q7L590	0.681431		0.011989																											P54252	0.127877		Q00169	0.029455		P53816	0.0360231		Q14683
P05231	0.095908		0.043453		Q15019	0.0360231		0		Q7L5N1	1.6184		0.231713																											P55735	0.127877		P23229	0.02941		P54274	0.0360231		Q14686
P05305	0.079923		0.020989		Q15020	0.0360231		0		Q7L7W2	0.042589		0																											P57086	0.127877		Q7Z4T5	0.029403		P54277	0.0360231		Q14695
P05362	0.095908		0.011745		Q15036	0.0360231		0		Q7LBR1	0.212947		0.002537																											P61457	0.127877		Q9Y6K8	0.029403		P54619	0.0360231		Q14697
P05386	0.215793		0.094965		Q15047	0.0360231		0		Q7LG56	0.085179		0																											P61964	0.127877		O60814	0.029368		P54819	0.0360231		Q14721
P05387	0.111893		0.037453		Q15052	0.0720461		0		Q7RTN6	0.042589		0																											P62306	0.127877		Q92558	0.029363		P55036	0.0360231		Q14738
P05388	0.13587		0.055687		Q15056	0.0360231		0		Q7Z2V9	0.383305		0.015354																											P62487	0.127877		P78543	0.029362		P55055	0.0360231		Q14764
P05408	0.031969		0.014137		Q15067	0.0360231		0		Q7Z339	0.511073		0																											P62879	0.127877		Q9NR30	0.029295		P55089	0.0360231		Q14789
P05412	1.039		0.432685		Q15078	0.0360231		0		Q7Z391	0.298126		0.00517																											P63162	0.127877		Q15276	0.02928		P55103	0.0360231		Q14803
P05413	0.023977		0.000106		Q15084	0.0720461		0		Q7Z3C5	0.511073		0																											P78344	0.127877		Q99708	0.029254		P55145	0.0360231		Q14814
P05423	0.007992		0		Q15102	0.0720461		0		Q7Z434	0.425894		0.013394																											Q02410	0.127877		Q15014	0.029252		P55199	0.0360231		Q14825
P05451	0.007992		0		Q15119	0.0360231		0		Q7Z566	0.042589		0																											Q02779	0.127877		Q9UMR2	0.029226		P55286	0.0360231		Q14839
P05452	0.023977		8.9e-05		Q15121	0.0720461		0		Q7Z569	0.127768		0.001894																											Q02790	0.127877		Q9NQ55	0.029135		P55287	0.0360231		Q14956
P05455	0.095908		0.015264		Q15139	0.108069		0		Q7Z6E9	0.809199		0.029126																											Q06330	0.127877		Q15831	0.02913		P55291	0.0360231		Q14974
P05536	0.007992		0		Q15149	0.180115		0		Q7Z6Z7	0.212947		0.008651																											Q08170	0.127877		Q16620	0.02911		P55317	0.0360231		Q14980
P05543	0.007992		0		Q15172	0.108069		0		Q86SS6	0.127768		0.001361																											Q09161	0.127877		Q9NZW5	0.029106		P55347	0.0360231		Q14982
P05546	0.047954		0.001339		Q15173	0.0360231		0		Q86TM6	0.042589		0																											Q12772	0.127877		Q12931	0.029069		P55774	0.0360231		Q14994
P05549	0.175831		0.024848		Q15181	0.0720461		0		Q86U06	0.383305		0.022006																											Q12802	0.127877		O00254	0.029061		P55786	0.0360231		Q15008
P05556	0.527494		0.27678		Q15182	0.0360231		0		Q86UL8	0.212947		0.02847																											Q13003	0.127877		O96013	0.029035		P56177	0.0360231		Q15013
P05771	0.007992		0		Q15185	0.0720461		0		Q86UP0	0.042589		0																											Q13185	0.127877		P56192	0.029006		P56192	0.0360231		Q15014
P05783	0.431586		0.213128		Q15227	0.0360231		0		Q86UW6	0.085179		0																											Q13905	0.127877		P11388	0.028994		P56270	0.0360231		Q15018
P05787	0.199808		0.091146		Q15233	0.0720461		0		Q86VK4	0.042589		0																											Q14500	0.127877		Q9UK41	0.028988		P56278	0.0360231		Q15019
P05813	0.007992		0		Q15262	0.0360231		0		Q86VN1	0.042589		0																											Q14558	0.127877		Q9UBN6	0.028981		P56847	0.0360231		Q15020
P05814	0.039962		0.001338		Q15291	0.0720461		0		Q86VP1	0.851789		0.302763																											Q15019	0.127877		P35613	0.028974		P57721	0.0360231		Q15036
P05937	0.031969		0.002557		Q15303	0.0720461		0		Q86VZ2	0.127768		0																											Q15075	0.127877		Q12824	0.028917		P57729	0.0360231		Q15047
P05976	0.015985		0		Q15311	0.0360231		0		Q86WV1	0.255537		0.000863																											Q15121	0.127877		Q9H444	0.028883		P57735	0.0360231		Q15052
P05981	0.015985		3.5e-05		Q15329	0.0360231		0		Q86X55	0.383305		0.008939																											Q15154	0.127877		Q8IU57	0.02885		P57738	0.0360231		Q15056
P05997	0.031969		0.001684		Q15349	0.0360231		0		Q86XK2	0.298126		0.001386																											Q15691	0.127877		Q9UBS5	0.028798		P57789	0.0360231		Q15067
P06028	0.007992		0		Q15361	0.0720461		0		Q86XN8	0.127768		0.0008																											Q16363	0.127877		P08514	0.028787		P58417	0.0360231		Q15078
P06126	0.007992		0		Q15382	0.0720461		0		Q86XS8	0.085179		0.002371																											Q16819	0.127877		P20042	0.028745		P58753	0.0360231		Q15084
P06127	0.159847		0.026093		Q15388	0.0360231		0		Q86XW5	0.76661		0.104165																											Q5T6W5	0.127877		Q9UGI8	0.028722		P60174	0.0360231		Q15102
P06213	0.575448		0.161749		Q15392	0.0360231		0		Q86Y01	0.212947		0.010198																											Q5TEJ7	0.127877		Q13277	0.028681		P60409	0.0360231		Q15119
P06239	0.855179		0.262037		Q15399	0.0720461		0		Q86Y97	0.042589		0																											Q5TF85	0.127877		P30556	0.028666		P60568	0.0360231		Q15121
P06241	1.89418		1.30733		Q15424	0.0360231		0		Q86YH1	0.511073		0																											Q65ZQ1	0.127877		O60936	0.028646		P60891	0.0360231		Q15139
P06276	0.007992		0		Q15427	0.0360231		0		Q86Z02	0.170358		0.003575																											Q6FHV6	0.127877		P01034	0.028606		P60896	0.0360231		Q15149
P06280	0.007992		0		Q15428	0.0360231		0		Q8IUC4	0.340715		0.024847																											Q6P1J9	0.127877		P16615	0.028605		P60900	0.0360231		Q15172
P06307	0.047954		0.003937		Q15464	0.0360231		0		Q8IUQ4	0.511073		0.045749																											Q6W2J9	0.127877		P51948	0.02859		P61019	0.0360231		Q15173
P06310	0.015985		0		Q15466	0.756484		0.015876		Q8IV36	0.042589		0																											Q70Z53	0.127877		Q13219	0.028553		P61026	0.0360231		Q15181
P06340	0.007992		0		Q15486	0.0720461		0		Q8IV61	0.298126		0.004087																											Q86UL8	0.127877		P60022	0.028532		P61073	0.0360231		Q15182
P06396	0.207801		0.06607		Q15532	0.0360231		0		Q8IVG9	0.553663		0.045192																											Q8IU60	0.127877		P49815	0.028501		P61077	0.0360231		Q15185
P06400	1.2468		0.830913		Q15559	0.0360231		0		Q8IW41	0.425894		0.017374																											Q8IZ48	0.127877		P26232	0.028466		P61081	0.0360231		Q15227
P06401	0.255754		0.049466		Q15572	0.0360231		0		Q8IWL1	0.042589		0																											Q92569	0.127877		Q6IBR6	0.028455		P61086	0.0360231		Q15233
P06454	0.231777		0.041227		Q15573	0.0360231		0		Q8IWN7	0.170358		0.011061																											Q92621	0.127877		O15392	0.028414		P61158	0.0360231		Q15262
P06493	0.991049		0.631535		Q15583	0.0360231		0		Q8IWR1	0.042589		0																											Q969H4	0.127877		Q9Y6D9	0.028406		P61201	0.0360231		Q15291
P06576	0.111893		0.071946		Q15596	0.216138		0		Q8IWT3	0.042589		0																											Q96A23	0.127877		Q14232	0.028283		P61221	0.0360231		Q15303
P06681	0.031969		0.001623		Q15599	0.108069		0		Q8IX12	0.085179		0.000382																											Q96DI7	0.127877		P08559	0.028272		P61224	0.0360231		Q15311
P06702	0.063939		0.004226		Q15628	0.0720461		0		Q8IXH7	0.255537		0.02298																											Q96FJ2	0.127877		Q99598	0.028241		P61247	0.0360231		Q15329
P06703	0.055946		0.00284		Q15631	0.0360231		0		Q8IXU4	0.170358		0.043388																											Q96PU5	0.127877		O00459	0.028221		P61289	0.0360231		Q15349
P06727	0.015985		0.000776		Q15642	0.0360231		0		Q8IY31	0.127768		0.002767																											Q96PY6	0.127877		P30530	0.02822		P61296	0.0360231		Q15361
P06729	0.143862		0.01908		Q15643	0.0720461		0		Q8IYT8	0.170358		0.002058																											Q96RK0	0.127877		P25705	0.028186		P61371	0.0360231		Q15382
P06730	0.183824		0.062309		Q15645	0.0360231		0		Q8IYW3	0.042589		0																											Q96T76	0.127877		P25092	0.028182		P61457	0.0360231		Q15388
P06731	0.031969		0.001047		Q15648	0.216138		0		Q8IZD4	0.085179		0.000141																											Q99496	0.127877		Q14512	0.028164		P61812	0.0360231		Q15392
P06732	0.031969		0.00079		Q15649	0.0360231		0		Q8IZD9	0.340715		0.004748																											Q99829	0.127877		Q96SB4	0.028151		P61925	0.0360231		Q15399
P06733	0.207801		0.161684		Q15650	0.108069		0		Q8IZL8	0.298126		0.027843																											Q9BVP2	0.127877		P42127	0.028141		P61964	0.0360231		Q15424
P06734	0.031969		0.001643		Q15652	0.0360231		0		Q8IZW7	0.042589		0																											Q9C0J8	0.127877		P45984	0.028068		P61968	0.0360231		Q15427
P06737	0.023977		0.000803		Q15653	0.0360231		0		Q8IZW8	0.042589		0																											Q9H8S9	0.127877		Q9UKG1	0.028018		P62070	0.0360231		Q15428
P06744	0.023977		0.00051		Q15654	0.0720461		0		Q8N1V2	0.170358		0.006626																											Q9HA65	0.127877		P29597	0.028017		P62195	0.0360231		Q15464
P06746	0.079923		0.011084		Q15672	0.0360231		0		Q8N2N5	0.127768		0.000111																											Q9HCM9	0.127877		O75955	0.028004		P62263	0.0360231		Q15486
P06748	0.383632		0.130551		Q15678	0.0720461		0		Q8N2Q7	0.042589		0																											Q9P287	0.127877		Q14978	0.027994		P62316	0.0360231		Q15532
P06753	0.215793		0.084985		Q15691	0.0360231		0		Q8N2W9	1.1925		0.209487																											Q9UKW4	0.127877		Q13045	0.027966		P62330	0.0360231		Q15559
P06756	0.255754		0.075104		Q15699	0.0360231		0		Q8N488	0.298126		0.035885																											Q9UNM6	0.127877		P30307	0.027952		P62333	0.0360231		Q15572
P06850	0.015985		0.004891		Q15700	0.0720461		0		Q8N4C6	0.212947		0.003071																											Q9UQ35	0.127877		Q96MA1	0.027941		P62491	0.0360231		Q15573
P06858	0.119885		0.02176		Q15744	0.0360231		0		Q8N4X5	0.298126		0.002399																											Q9Y2J0	0.127877		P02511	0.027905		P62750	0.0360231		Q15583
P06865	0.015985		7.9e-05		Q15746	0.0360231		0		Q8N553	0.042589		0																											Q9Y3U8	0.127877		Q9HCU9	0.027875		P62805	0.0360231		Q15596
P06870	0.047954		0.007327		Q15750	0.0360231		0		Q8N5D0	0.298126		0.027398																											Q9Y4J8	0.127877		Q96H20	0.027864		P62829	0.0360231		Q15599
P06881	0.007992		0		Q15759	0.0360231		0		Q8N5H7	0.212947		0.001434																											Q9Y5B0	0.127877		Q13283	0.027854		P62873	0.0360231		Q15628
P06899	0.015985		3.5e-05		Q15788	0.216138		0		Q8N5S9	0.127768		0.003868																											Q9Y5X4	0.127877		Q13131	0.027837		P62877	0.0360231		Q15631
P07093	0.055946		0.000525		Q15796	0.540346		0		Q8N6Y0	0.511073		0.047727																											O14639	0.119885		Q9Y2G2	0.027803		P62917	0.0360231		Q15642
P07098	0.007992		0		Q15797	0.0720461		0		Q8N9B5	0.042589		0																											O14717	0.119885		P20248	0.0278		P62937	0.0360231		Q15643
P07101	0.071931		0.003138		Q15811	0.0720461		0		Q8N9I0	0.085179		0.000396																											O14867	0.119885		Q14995	0.027782		P62979	0.0360231		Q15645
P07108	0.015985		9.3e-05		Q15819	0.0360231		0		Q8N9S6	0.553663		0.023221																											O15117	0.119885		P61626	0.027781		P62987	0.0360231		Q15648
P07148	0.015985		1e-06		Q15831	0.936599		0.015248		Q8NA92	0.085179		0.001007																											O15287	0.119885		Q9Y6H5	0.02772		P63167	0.0360231		Q15649
P07195	0.023977		0.000211		Q15842	0.0720461		0		Q8NB03	0.042589		0																											O15392	0.119885		P61088	0.027714		P63172	0.0360231		Q15650
P07196	0.119885		0.025334		Q15843	0.0360231		0		Q8NBJ4	0.298126		0.103899																											O43683	0.119885		Q8WUI4	0.027705		P63208	0.0360231		Q15652
P07197	0.047954		0.001609		Q15853	0.0720461		0		Q8ND30	0.042589		0																											O60318	0.119885		P46734	0.0277		P63252	0.0360231		Q15653
P07199	0.063939		0.003351		Q15910	0.0360231		0		Q8NDD8	1.23509		0.057741																											O60333	0.119885		P42261	0.027691		P68366	0.0360231		Q15654
P07202	0.015985		0		Q15911	0.648415		0		Q8NEA9	0.085179		7.4e-05																											O60610	0.119885		O00264	0.02766		P68402	0.0360231		Q15672
P07203	0.015985		0		Q16236	0.0360231		0		Q8NEV4	0.170358		0.004688																											O60869	0.119885		P14317	0.027655		P68431	0.0360231		Q15678
P07204	0.031969		0.000148		Q16254	0.0720461		0		Q8NFU7	0.170358		0.002071																											O75496	0.119885		P39019	0.027622		P69905	0.0360231		Q15691
P07225	0.063939		0.016692		Q16270	0.0360231		0		Q8NFZ4	0.085179		8.7e-05																											O76070	0.119885		P16949	0.027599		P78314	0.0360231		Q15699
P07237	0.247762		0.165951		Q16363	0.0360231		0		Q8NFZ5	0.170358		0																											O94921	0.119885		P25789	0.027579		P78337	0.0360231		Q15700
P07288	0.119885		0.015815		Q16513	0.0360231		0		Q8NHY2	0.127768		0.084889																											O94973	0.119885		P36956	0.027533		P78347	0.0360231		Q15744
P07305	0.047954		0.001687		Q16533	0.0360231		0		Q8NI08	0.170358		0.003695																											O95747	0.119885		O15235	0.027524		P78357	0.0360231		Q15746
P07306	0.055946		0.009888		Q16537	0.0720461		0		Q8NI35	0.511073		0.038817																											O95897	0.119885		Q9Y2W1	0.027521		P78371	0.0360231		Q15750
P07307	0.023977		0.000472		Q16539	0.144092		0		Q8TAA9	0.127768		0.000152																											O96013	0.119885		P62899	0.027479		P78406	0.0360231		Q15759
P07315	0.031969		0		Q16543	0.144092		0		Q8TAD8	0.809199		0.103306																											P01375	0.119885		Q99767	0.027478		P78549	0.0360231		Q15788
P07332	0.151854		0.025386		Q16548	0.0360231		0		Q8TAI7	0.255537		0.001064																											P01732	0.119885		P62314	0.027475		P78559	0.0360231		Q15796
P07333	0.159847		0.006556		Q16576	0.0720461		0		Q8TAP3	0.042589		0																											P02794	0.119885		P63252	0.027444		P78560	0.0360231		Q15797
P07339	0.159847		0.086296		Q16584	0.0360231		0		Q8TAR1	0.425894		0.008432																											P04908	0.119885		P08865	0.02739		P79483	0.0360231		Q15811
P07355	0.303708		0.155253		Q16594	0.0720461		0		Q8TAS1	0.298126		0.00854																											P05121	0.119885		P30533	0.027389		P81133	0.0360231		Q15819
P07357	0.031969		0.000874		Q16611	0.0360231		0		Q8TAX0	0.042589		0																											P06858	0.119885		Q03001	0.027357		P82094	0.0360231		Q15842
P07358	0.023977		0.00101		Q16620	0.792507		0		Q8TB24	0.255537		0.000105																											P07196	0.119885		Q59ED0	0.027325		P82650	0.0360231		Q15843
P07359	0.127877		0.03965		Q16625	0.0360231		0		Q8TB52	0.298126		0.001031																											P07288	0.119885		Q03468	0.027292		P83731	0.0360231		Q15853
P07360	0.015985		0.000623		Q16627	0.0360231		0		Q8TBB5	0.042589		0																											P08473	0.119885		Q14739	0.027286		P84090	0.0360231		Q15910
P07384	0.431586		0.335165		Q16637	0.0360231		0		Q8TBK6	0.170358		0.001651																											P08697	0.119885		Q92845	0.027245		P84095	0.0360231		Q15911
P07437	0.351662		0.098865		Q16658	0.0360231		0		Q8TBP0	0.170358		0.043388																											P09104	0.119885		Q5SZ64	0.027219		P84243	0.0360231		Q16236
P07476	0.015985		0		Q16665	0.180115		0		Q8TCS8	0.042589		0																											P10321	0.119885		Q9NPH3	0.027202		P88965	0.0360231		Q16254
P07477	0.079923		0.054759		Q16666	0.108069		0		Q8TD08	0.127768		0.000195																											P11137	0.119885		P62380	0.027193		P98073	0.0360231		Q16270
P07478	0.039962		0.016951		Q16768	0.0360231		0		Q8TDD1	0.127768		0.000415																											P11309	0.119885		O43908	0.027165		P98170	0.0360231		Q16363
P07492	0.031969		0.016253		Q16790	0.0720461		0		Q8TDM6	0.042589		0																											P11717	0.119885		Q5TA45	0.027143		P98171	0.0360231		Q16513
P07498	0.015985		0.001257		Q16819	0.0360231		0		Q8TDN4	0.255537		0.007844																											P11912	0.119885		Q9UBN7	0.027108		P98175	0.0360231		Q16533
P07510	0.007992		0		Q16825	0.0360231		0		Q8TDR2	0.255537		0.000577																											P12643	0.119885		O95153	0.027099		P99999	0.0360231		Q16537
P07550	0.223785		0.091756		Q16832	0.0360231		0		Q8TEC5	0.170358		0.001015																											P12755	0.119885		P02671	0.027086		Q00005	0.0360231		Q16539
P07585	0.207801		0.072994		Q16836	0.0360231		0		Q8TEW0	0.596252		0.075197																											P13631	0.119885		P00797	0.027074		Q00059	0.0360231		Q16543
P07602	0.111893		0.069558		Q17RA0	0.0360231		0		Q8TEW6	0.212947		0.000526																											P13645	0.119885		O43823	0.027047		Q00169	0.0360231		Q16548
P07686	0.007992		0		Q17RV7	0.0360231		0		Q8WTS6	0.127768		0.001167																											P14317	0.119885		Q96RT1	0.027027		Q00325	0.0360231		Q16576
P07711	0.191816		0.064739		Q1RMC1	0.0360231		0		Q8WU20	0.72402		0.025806																											P15408	0.119885		O43157	0.027022		Q00341	0.0360231		Q16584
P07737	0.207801		0.062505		Q2TAZ1	0.0720461		0		Q8WUA4	0.042589		0																											P16152	0.119885		O00203	0.027003		Q00577	0.0360231		Q16594
P07738	0.007992		0		Q32P28	0.0360231		0		Q8WUD1	0.085179		7e-05																											P16615	0.119885		P16452	0.026966		Q00688	0.0360231		Q16611
P07741	0.055946		0.006218		Q330K1	0.0360231		0		Q8WUF5	0.127768		0.000581																											P18075	0.119885		P46013	0.026883		Q00839	0.0360231		Q16620
P07766	0.13587		0.02099		Q3B7B7	0.0360231		0		Q8WUM4	0.511073		0.052081																											P19544	0.119885		Q13043	0.026877		Q00887	0.0360231		Q16625
P07814	0.199808		0.053658		Q3B890	0.0360231		0		Q8WV28	0.553663		0.001756																											P21127	0.119885		Q14185	0.026869		Q01101	0.0360231		Q16627
P07858	0.183824		0.063782		Q3B891	0.0360231		0		Q8WVD3	0.170358		0.003603																											P21359	0.119885		P35609	0.026863		Q01668	0.0360231		Q16637
P07900	0.887148		0.623348		Q3L8U1	0.0360231		0		Q8WVZ9	0.085179		0																											P22459	0.119885		Q8NHL6	0.026863		Q01718	0.0360231		Q16658
P07902	0.015985		0.0006		Q3LID9	0.0360231		0		Q8WW38	0.127768		0.000407																											P23025	0.119885		Q99814	0.026861		Q01813	0.0360231		Q16665
P07910	0.351662		0.205437		Q3LRH8	0.0360231		0		Q8WWW0	0.383305		0.011474																											P23769	0.119885		P52907	0.026828		Q01826	0.0360231		Q16666
P07911	0.015985		8e-05		Q3LRJ0	0.0360231		0		Q8WX92	0.085179		0																											P23945	0.119885		Q9Y3C0	0.026818		Q01851	0.0360231		Q16768
P07919	0.007992		0		Q3LRJ6	0.0360231		0		Q8WXE1	0.255537		0.009133																											P24158	0.119885		O95271	0.026796		Q01860	0.0360231		Q16790
P07942	0.063939		0.005777		Q3V6T2	0.0360231		0		Q8WXF8	0.085179		0																											P25116	0.119885		P83916	0.02677		Q01892	0.0360231		Q16819
P07947	0.255754		0.030939		Q3YB49	0.0360231		0		Q8WXG9	0.511073		0.078944																											P25705	0.119885		Q13535	0.02673		Q02246	0.0360231		Q16825
P07948	0.863171		0.317204		Q3YB50	0.0360231		0		Q8WXI2	0.511073		0.038539																											P27037	0.119885		Q93045	0.026697		Q02297	0.0360231		Q16832
P07949	0.271739		0.074134		Q3YB52	0.0360231		0		Q8WXI7	0.425894		0.071885																											P27487	0.119885		P62877	0.026653		Q02363	0.0360231		Q16836
P07951	0.087916		0.009247		Q3YB53	0.0360231		0		Q8WYH8	0.255537		0.005586																											P29401	0.119885		Q9UKV3	0.026605		Q02410	0.0360231		Q17RA0
P07954	0.031969		0.002953		Q3ZCQ8	0.0360231		0		Q8WZ42	0.894378		0.097598																											P38159	0.119885		P04075	0.026559		Q02548	0.0360231		Q17RV7
P07988	0.015985		0.001688		Q4EW25	0.0360231		0		Q92529	0.340715		0.005747																											P40426	0.119885		Q5UIP0	0.026514		Q02556	0.0360231		Q1RMC1
P07992	0.023977		0.000213		Q4KMG0	0.0360231		0		Q92540	0.042589		0																											P42166	0.119885		P40926	0.026484		Q02643	0.0360231		Q2TAZ1
P07996	0.287724		0.053028		Q4TT31	0.0360231		0		Q92547	0.340715		0.007456																											P45984	0.119885		Q9H8S9	0.026484		Q02779	0.0360231		Q32P28
P07998	0.015985		0.000376		Q4VBQ6	0.0360231		0		Q92569	0.298126		0.002348																											P46783	0.119885		P50613	0.026466		Q02880	0.0360231		Q330K1
P08034	0.047954		0.004617		Q4W5K6	0.0360231		0		Q92572	0.042589		0																											P48059	0.119885		Q02447	0.026439		Q02952	0.0360231		Q3B7B7
P08047	0.783248		0.437645		Q53EZ4	0.0360231		0		Q92574	0.851789		0.160917																											P48357	0.119885		Q07001	0.026429		Q03013	0.0360231		Q3B890
P08069	0.399616		0.131441		Q53F97	0.0360231		0		Q92585	0.298126		0.014649																											P49910	0.119885		P23025	0.026378		Q03167	0.0360231		Q3B891
P08100	0.087916		0.022542		Q53QP2	0.0360231		0		Q92597	1.1925		0.144205																											P50395	0.119885		P40818	0.026372		Q03518	0.0360231		Q3L8U1
P08107	0.199808		0.039919		Q53RY2	0.0360231		0		Q92624	0.298126		0.022272																											P51665	0.119885		Q15750	0.026317		Q03701	0.0360231		Q3LID9
P08123	0.159847		0.032291		Q53S27	0.0360231		0		Q92625	0.170358		0.00372																											P53539	0.119885		P31271	0.02628		Q03933	0.0360231		Q3LRH8
P08133	0.079923		0.011228		Q53SF1	0.0360231		0		Q92729	0.170358		0.003846																											P58753	0.119885		P00966	0.026276		Q04637	0.0360231		Q3LRJ0
P08134	0.1039		0.008885		Q53T94	0.0360231		0		Q92731	1.74617		0.519721																											P60033	0.119885		P54198	0.026274		Q04695	0.0360231		Q3LRJ6
P08138	0.279731		0.142198		Q53Y06	0.0360231		0		Q92754	0.170358		0.014273																											P61158	0.119885		O43665	0.026251		Q04721	0.0360231		Q3V6T2
P08151	0.039962		0.001374		Q53ZR2	0.0360231		0		Q92766	0.042589		0																											P62380	0.119885		O43150	0.026249		Q04724	0.0360231		Q3YB49
P08172	0.055946		0.00278		Q547Q3	0.0360231		0		Q92769	3.44974		1.25206																											P62937	0.119885		Q01970	0.026248		Q04760	0.0360231		Q3YB50
P08173	0.023977		0.001611		Q562F6	0.0360231		0		Q92786	0.170358		0.008222																											P69905	0.119885		Q86U86	0.02624		Q04771	0.0360231		Q3YB52
P08174	0.047954		0.005454		Q564H7	0.0360231		0		Q92793	6.38842		4.03215																											P78330	0.119885		Q9P1W9	0.026214		Q04864	0.0360231		Q3YB53
P08183	0.039962		0.003621		Q581G3	0.0360231		0		Q92796	0.894378		0.07164																											P80098	0.119885		Q9UKF6	0.026205		Q05048	0.0360231		Q3ZCQ8
P08195	0.143862		0.160861		Q585T2	0.0360231		0		Q92806	0.042589		0																											P81605	0.119885		Q13111	0.026177		Q05066	0.0360231		Q4EW25
P08235	0.1039		0.005079		Q59EB3	0.0360231		0		Q92830	0.511073		0.248583																											P88965	0.119885		Q9NRN7	0.026145		Q05193	0.0360231		Q4KMG0
P08236	0.023977		0.002108		Q59EH1	0.0360231		0		Q92831	1.83135		0.370521																											Q00994	0.119885		P25787	0.026137		Q05481	0.0360231		Q4TT31
P08237	0.055946		0.018172		Q59G22	0.0360231		0		Q92835	0.298126		0.006876																											Q01970	0.119885		P19320	0.026133		Q05524	0.0360231		Q4VBQ6
P08238	0.68734		0.27226		Q59GK4	0.0360231		0		Q92845	0.212947		0.011078																											Q03181	0.119885		Q8IZ48	0.026114		Q05996	0.0360231		Q4W5K6
P08240	0.023977		0.015987		Q5CZ99	0.0360231		0		Q92870	0.255537		0.005404																											Q03468	0.119885		P04053	0.026094		Q05BZ9	0.0360231		Q53EZ4
P08243	0.015985		0.001151		Q5FC02	0.0360231		0		Q92878	0.255537		0.003376																											Q06830	0.119885		P06127	0.026093		Q06187	0.0360231		Q53F97
P08246	0.23977		0.047957		Q5FC04	0.0360231		0		Q92900	0.340715		0.093829																											Q12788	0.119885		P23297	0.026063		Q06413	0.0360231		Q53QP2
P08247	0.039962		0.003466		Q5FC05	0.0360231		0		Q92905	0.979557		0.129517																											Q13277	0.119885		Q53TE3	0.026029		Q06418	0.0360231		Q53RY2
P08253	0.263747		0.105767		Q5H9R6	0.0360231		0		Q92908	0.042589		0																											Q13283	0.119885		Q96GX9	0.026005		Q06546	0.0360231		Q53S27
P08254	0.13587		0.016858		Q5HYD0	0.0360231		0		Q92918	0.809199		0.04131																											Q13330	0.119885		Q8N5D0	0.025901		Q06710	0.0360231		Q53SF1
P08263	0.007992		0		Q5HYK3	0.0360231		0		Q92930	0.170358		0.002726																											Q13352	0.119885		O00255	0.025899		Q06830	0.0360231		Q53T94
P08294	0.007992		0		Q5I0G1	0.0360231		0		Q92934	0.936968		0.092418																											Q13422	0.119885		P36954	0.025881		Q07021	0.0360231		Q53Y06
P08311	0.199808		0.041367		Q5JSI3	0.0360231		0		Q92956	0.979557		0.118667																											Q13885	0.119885		P19419	0.025838		Q07065	0.0360231		Q53ZR2
P08397	0.015985		0.00113		Q5JSV2	0.0360231		0		Q92963	0.72402		0.102034																											Q15014	0.119885		Q04941	0.025804		Q07161	0.0360231		Q547Q3
P08473	0.119885		0.081275		Q5JUN9	0.0720461		0		Q92966	0.042589		0																											Q15024	0.119885		P19022	0.025776		Q07820	0.0360231		Q562F6
P08476	0.1039		0.006408		Q5JVS0	0.0360231		0		Q92974	0.340715		0.010594																											Q15276	0.119885		Q9BXY8	0.025737		Q07866	0.0360231		Q564H7
P08493	0.007992		0		Q5JWA3	0.0360231		0		Q92985	0.553663		0.072675																											Q15323	0.119885		Q13085	0.02567		Q07869	0.0360231		Q581G3
P08514	0.127877		0.028787		Q5JWF2	0.108069		0		Q92993	2.25724		0.66343																											Q15370	0.119885		P62857	0.025644		Q07912	0.0360231		Q585T2
P08519	0.071931		0.00875		Q5JWN5	0.0720461		0		Q92994	0.212947		0.006919																											Q15388	0.119885		Q15185	0.025638		Q07960	0.0360231		Q59EB3
P08559	0.079923		0.028272		Q5JY77	0.0720461		0		Q92997	0.553663		0.047032																											Q15424	0.119885		P20336	0.025636		Q08117	0.0360231		Q59EH1
P08567	0.023977		0.000475		Q5JYX0	0.0360231		0		Q93009	0.979557		0.22114																											Q15528	0.119885		Q6VY07	0.025628		Q08211	0.0360231		Q59G22
P08571	0.063939		0.003213		Q5MNZ9	0.0720461		0		Q93062	0.76661		0.10118																											Q15650	0.119885		Q00994	0.025605		Q08257	0.0360231		Q59GK4
P08572	0.143862		0.022006		Q5RKT7	0.0360231		0		Q93063	0.212947		0.001804																											Q15746	0.119885		Q9UBX5	0.025602		Q08345	0.0360231		Q5CZ99
P08574	0.079923		0.066717		Q5SQT9	0.0360231		0		Q93084	0.085179		0.000848																											Q15942	0.119885		P02745	0.025547		Q08380	0.0360231		Q5FC02
P08575	0.335678		0.114436		Q5SXM5	0.0360231		0		Q969G3	0.468484		0.01792																											Q16584	0.119885		P41279	0.025509		Q08499	0.0360231		Q5FC04
P08579	0.1039		0.008867		Q5T186	0.108069		0		Q969H4	0.383305		0.012308																											Q6ISC3	0.119885		O60500	0.025485		Q08629	0.0360231		Q5FC05
P08581	0.34367		0.129752		Q5T1R9	0.0360231		0		Q969P0	0.042589		0																											Q7LBR1	0.119885		P88965	0.025484		Q08945	0.0360231		Q5H9R6
P08582	0.031969		0.006428		Q5T3J3	0.0360231		0		Q969Z0	0.127768		0.002077																											Q86U16	0.119885		Q9UM11	0.025471		Q0VAB1	0.0360231		Q5HYD0
P08588	0.111893		0.0192		Q5T4B6	0.0360231		0		Q96A56	0.042589		0																											Q8IUC4	0.119885		P04080	0.025464		Q10571	0.0360231		Q5HYK3
P08590	0.007992		0		Q5T4P2	0.0720461		0		Q96AG4	0.468484		0.027602																											Q8IXJ6	0.119885		P63172	0.025433		Q10586	0.0360231		Q5I0G1
P08603	0.079923		0.013398		Q5T5B3	0.0360231		0		Q96AY3	0.042589		0																											Q8IXU4	0.119885		P62807	0.025421		Q12796	0.0360231		Q5JSI3
P08620	0.039962		0.000324		Q5T7P8	0.0360231		0		Q96B36	0.127768		0.001155																											Q8IY31	0.119885		Q08945	0.025401		Q12800	0.0360231		Q5JSV2
P08621	0.23977		0.088934		Q5TCU5	0.0720461		0		Q96B97	0.809199		0.047196																											Q8IYI6	0.119885		P07332	0.025386		Q12802	0.0360231		Q5JUN9
P08631	0.47954		0.165142		Q5TEW3	0.0360231		0		Q96BD6	0.042589		0																											Q8TAX7	0.119885		Q9Y2D8	0.025368		Q12837	0.0360231		Q5JVS0
P08637	0.095908		0.00493		Q5THR3	0.0360231		0		Q96BY2	0.212947		0.005775																											Q92598	0.119885		Q8TE81	0.025362		Q12879	0.0360231		Q5JWA3
P08648	0.175831		0.031742		Q5TKA1	0.0360231		0		Q96C32	0.596252		0.038985																											Q92734	0.119885		P04114	0.025339		Q12904	0.0360231		Q5JWF2
P08651	0.199808		0.184		Q5TM15	0.0360231		0		Q96C36	0.085179		0.00065																											Q92753	0.119885		P07196	0.025334		Q12923	0.0360231		Q5JWN5
P08670	1.09495		1.10839		Q5TZB9	0.0360231		0		Q96CW1	0.511073		0.150109																											Q96AE4	0.119885		Q8TBP0	0.02533		Q12967	0.0360231		Q5JY77
P08697	0.119885		0.038592		Q5TZR4	0.0360231		0		Q96CX2	0.127768		0.000703																											Q96D21	0.119885		Q15013	0.025322		Q13003	0.0360231		Q5JYX0
P08700	0.039962		0.0001		Q5U3B7	0.0360231		0		Q96D09	0.212947		0.005904																											Q96GX9	0.119885		P19634	0.025309		Q13011	0.0360231		Q5MNZ9
P08708	0.007992		0		Q5U5U6	0.0720461		0		Q96D21	0.553663		0.004562																											Q96JH8	0.119885		P55212	0.025234		Q13014	0.0360231		Q5RKT7
P08709	0.055946		0.01778		Q5VT06	0.0360231		0		Q96D37	0.042589		0																											Q99613	0.119885		O43683	0.0252		Q13023	0.0360231		Q5SQT9
P08727	0.207801		0.089628		Q5VTD9	0.0720461		0		Q96DE7	0.76661		0.045429																											Q99698	0.119885		P08962	0.025199		Q13042	0.0360231		Q5SXM5
P08729	0.079923		0.013476		Q5VW87	0.0360231		0		Q96EB6	0.298126		0.003425																											Q9BRK4	0.119885		O15078	0.025195		Q13045	0.0360231		Q5T186
P08754	0.255754		0.086096		Q5VYM0	0.0360231		0		Q96EI7	0.127768		0.003975																											Q9BVA1	0.119885		P39656	0.025194		Q13098	0.0360231		Q5T1R9
P08758	0.095908		0.019619		Q5W0I9	0.0360231		0		Q96EP1	0.085179		0.0005																											Q9H211	0.119885		Q01484	0.025173		Q13107	0.0360231		Q5T3J3
P08779	0.039962		0.002869		Q5W1B6	0.0360231		0		Q96EV8	0.511073		0.056298																											Q9H9Y6	0.119885		O60885	0.025149		Q13114	0.0360231		Q5T4B6
P08833	0.039962		0.001114		Q5XLJ0	0.0720461		0		Q96EX0	0.042589		0																											Q9NPH3	0.119885		Q96AQ3	0.025144		Q13133	0.0360231		Q5T4P2
P08842	0.015985		0.000568		Q5XLT4	0.0360231		0		Q96EY1	1.06474		0.238645																											Q9NPJ6	0.119885		O95757	0.02513		Q13156	0.0360231		Q5T5B3
P08865	0.087916		0.02739		Q5YLB2	0.0360231		0		Q96F24	0.170358		0.000148																											Q9NPQ8	0.119885		P11226	0.025104		Q13162	0.0360231		Q5T7P8
P08887	0.127877		0.074785		Q60FE4	0.0360231		0		Q96FJ0	0.085179		0.009603																											Q9NQ55	0.119885		Q8IZ75	0.025098		Q13164	0.0360231		Q5TCU5
P08908	0.071931		0.030596		Q63HR2	0.0360231		0		Q96FS4	0.042589		0																											Q9NQS1	0.119885		Q02413	0.025095		Q13177	0.0360231		Q5TEW3
P08912	0.007992		0		Q64FK2	0.0360231		0		Q96G25	0.638842		0.048977																											Q9NV70	0.119885		P21802	0.025073		Q13188	0.0360231		Q5THR3
P08913	0.055946		0.004142		Q64FK3	0.0360231		0		Q96G61	0.042589		0																											Q9NYC6	0.119885		P49368	0.025047		Q13190	0.0360231		Q5TKA1
P08922	0.031969		0.000848		Q658W2	0.0360231		0		Q96G75	0.085179		0.00023																											Q9P031	0.119885		Q8IY56	0.025035		Q13191	0.0360231		Q5TM15
P08949	0.023977		0.016105		Q66K89	0.0360231		0		Q96GA9	0.127768		0.000523																											Q9P1A6	0.119885		Q96SE7	0.025024		Q13200	0.0360231		Q5TZB9
P08962	0.087916		0.025199		Q66LE6	0.0720461		0		Q96GG9	0.127768		0.000865																											Q9P286	0.119885		Q9C0J8	0.024963		Q13216	0.0360231		Q5TZR4
P09001	0.007992		0		Q68CX6	0.0360231		0		Q96GM5	0.936968		0.091846																											Q9UBB4	0.119885		O60238	0.02496		Q13263	0.0360231		Q5U3B7
P09012	0.127877		0.041052		Q68CZ2	0.0360231		0		Q96GW7	0.042589		0																											Q9UBC3	0.119885		P60174	0.024948		Q13268	0.0360231		Q5U5U6
P09016	0.039962		0.003162		Q68DP8	0.0360231		0		Q96GX4	0.255537		0.000559																											Q9UBF6	0.119885		Q14061	0.024906		Q13287	0.0360231		Q5VT06
P09017	0.023977		0.000533		Q68DP9	0.0360231		0		Q96GY3	0.553663		0.017617																											Q9UDY2	0.119885		Q07864	0.024905		Q13309	0.0360231		Q5VTD9
P09038	0.215793		0.101099		Q68DT4	0.0360231		0		Q96GZ3	0.127768		0.000111																											Q9UKJ5	0.119885		P36894	0.024903		Q13310	0.0360231		Q5VW87
P09086	0.047954		0.001139		Q68HC0	0.0360231		0		Q96H20	0.212947		0.093527																											Q9ULK4	0.119885		Q9UP83	0.024884		Q13332	0.0360231		Q5VYM0
P09104	0.119885		0.059671		Q6DCA5	0.0360231		0		Q96I38	0.127768		0.001112																											Q9UM54	0.119885		P20151	0.024851		Q13352	0.0360231		Q5W0I9
P09110	0.015985		0.00016		Q6EEV6	2.62968		0.042702		Q96JC1	0.170358		0.036623																											Q9UN73	0.119885		P05549	0.024848		Q13367	0.0360231		Q5W1B6
P09132	0.039962		0.000501		Q6FGD7	0.0720461		0		Q96JH8	0.298126		0.012756																											Q9UNK0	0.119885		Q13309	0.024837		Q13370	0.0360231		Q5XLJ0
P09172	0.015985		0.015787		Q6FGI1	0.0360231		0		Q96JT8	0.425894		0.008432																											Q9UQ26	0.119885		Q9H1J1	0.024831		Q13393	0.0360231		Q5XLT4
P09210	0.007992		0		Q6FGL6	0.0360231		0		Q96KB5	0.298126		0.026843																											Q9Y262	0.119885		Q9BYC9	0.024762		Q13404	0.0360231		Q5YLB2
P09211	0.063939		0.005823		Q6FHT8	0.0360231		0		Q96KQ7	0.425894		0.125652																											Q9Y2L1	0.119885		P16885	0.024712		Q13439	0.0360231		Q60FE4
P09234	0.023977		0.000423		Q6FHZ5	0.0360231		0		Q96L34	0.596252		0.010812																											Q9Y566	0.119885		P14653	0.024694		Q13444	0.0360231		Q63HR2
P09237	0.127877		0.016338		Q6IA17	0.0360231		0		Q96L73	0.127768		3.5e-05																											Q9Y5X1	0.119885		Q16816	0.024645		Q13474	0.0360231		Q64FK2
P09238	0.023977		2.5e-05		Q6IBU1	0.0360231		0		Q96LZ4	0.170358		0.003322																											Q9Y6H5	0.119885		Q9NSA3	0.024616		Q13488	0.0360231		Q64FK3
P09326	0.079923		0.014913		Q6IN79	0.0360231		0		Q96MU7	0.212947		0.005235																											O00151	0.111893		P27658	0.024585		Q13490	0.0360231		Q658W2
P09327	0.047954		0.006916		Q6IPE9	0.0360231		0		Q96NE9	0.085179		0																											O00254	0.111893		Q12788	0.024584		Q13492	0.0360231		Q66K89
P09341	0.047954		0.001865		Q6ISC3	0.0360231		0		Q96NY9	0.042589		0																											O00329	0.111893		P54727	0.024555		Q13503	0.0360231		Q66LE6
P09382	0.143862		0.033447		Q6KF62	0.0360231		0		Q96P48	0.085179		0.000449																											O00505	0.111893		Q8IY31	0.024534		Q13507	0.0360231		Q68CX6
P09417	0.007992		0		Q6KF63	0.0360231		0		Q96P70	0.170358		0.011569																											O00590	0.111893		Q4VCS5	0.024528		Q13514	0.0360231		Q68CZ2
P09429	0.415601		0.207055		Q6LET9	0.0360231		0		Q96PK2	0.340715		0.032084																											O14788	0.111893		P30419	0.024519		Q13516	0.0360231		Q68DP8
P09455	0.079923		0.033733		Q6MZF4	0.0360231		0		Q96PK6	0.127768		0																											O14924	0.111893		Q8N684	0.024513		Q13616	0.0360231		Q68DP9
P09466	0.087916		0.014539		Q6MZM7	0.0360231		0		Q96PM5	0.085179		1.1e-05																											O15265	0.111893		Q7Z6E9	0.024494		Q13617	0.0360231		Q68DT4
P09467	0.111893		0.044289		Q6MZP7	0.0360231		0		Q96PN7	0.085179		0.000247																											O15514	0.111893		O43768	0.024473		Q13618	0.0360231		Q68HC0
P09471	0.23977		0.040445		Q6MZS0	0.0360231		0		Q96PU4	0.042589		0																											O43187	0.111893		P30411	0.024445		Q13625	0.0360231		Q6DCA5
P09486	0.127877		0.008932		Q6MZU5	0.0360231		0		Q96PU5	0.340715		0.030469																											O43513	0.111893		P20273	0.02443		Q13639	0.0360231		Q6FGD7
P09488	0.015985		0.001565		Q6N025	0.0360231		0		Q96PZ0	0.042589		0																											O43719	0.111893		P22301	0.024423		Q13642	0.0360231		Q6FGI1
P09493	0.1039		0.011235		Q6N084	0.0360231		0		Q96QK1	0.212947		0.047596																											O43734	0.111893		Q9UNS2	0.024414		Q13705	0.0360231		Q6FGL6
P09496	0.055946		0.001885		Q6N089	0.0360231		0		Q96QU1	0.042589		0																											O60566	0.111893		Q96AP0	0.024411		Q13740	0.0360231		Q6FHT8
P09497	0.055946		0.001934		Q6N0A6	0.0360231		0		Q96QU8	0.085179		0.000264																											O75478	0.111893		Q92743	0.024407		Q13746	0.0360231		Q6FHZ5
P09525	0.007992		0		Q6NUQ0	0.0360231		0		Q96QZ7	0.468484		0.058644																											O75569	0.111893		P55089	0.024403		Q13748	0.0360231		Q6IA17
P09529	0.071931		0.006423		Q6NXT3	0.0360231		0		Q96RI1	0.298126		0.003746																											O75955	0.111893		O15265	0.024398		Q13761	0.0360231		Q6IBU1
P09543	0.023977		0.000317		Q6NZY4	0.0360231		0		Q96RK1	0.085179		0.000376																											O94906	0.111893		Q99496	0.024396		Q13794	0.0360231		Q6IN79
P09544	0.031969		0.0063		Q6P0Q8	0.0360231		0		Q96RL1	0.170358		0.022387																											O95433	0.111893		P0C0S5	0.024359		Q13795	0.0360231		Q6IPE9
P09564	0.047954		0.020101		Q6P142	0.0360231		0		Q96RN5	0.468484		0.025959																											P01111	0.111893		Q09013	0.024344		Q13813	0.0360231		Q6ISC3
P09601	0.031969		0.016865		Q6P1J9	0.0360231		0		Q96RS0	0.127768		0.004797																											P01116	0.111893		Q9UIA9	0.024315		Q13873	0.0360231		Q6KF62
P09603	0.039962		0.000486		Q6P1L8	0.0360231		0		Q96RT1	0.425894		0.083809																											P01889	0.111893		P33240	0.024308		Q13887	0.0360231		Q6KF63
P09619	0.495524		0.134014		Q6P2C8	0.0360231		0		Q96RU7	0.383305		0.018787																											P02792	0.111893		Q16526	0.024301		Q13905	0.0360231		Q6LET9
P09622	0.031969		0.016038		Q6P671	0.0360231		0		Q96S44	0.042589		0																											P04083	0.111893		P61081	0.024268		Q13948	0.0360231		Q6MZF4
P09629	0.055946		0.004071		Q6PAV0	0.0360231		0		Q96S59	0.76661		0.127993																											P04844	0.111893		Q8WYH8	0.024243		Q13972	0.0360231		Q6MZM7
P09651	0.183824		0.066106		Q6PCB8	0.0360231		0		Q96SB3	0.212947		0.001842																											P05019	0.111893		P05121	0.02423		Q14008	0.0360231		Q6MZP7
P09661	0.111893		0.009161		Q6PD62	0.0360231		0		Q96SD1	0.212947		0.005598																											P05230	0.111893		P43360	0.024225		Q14061	0.0360231		Q6MZS0
P09668	0.031969		0.000978		Q6PGQ7	0.0720461		0		Q96ST3	1.14992		0.087251																											P05387	0.111893		P29474	0.024195		Q14103	0.0360231		Q6MZU5
P09669	0.007992		0		Q6PIZ9	0.0360231		0		Q96T76	0.425894		0.022944																											P06576	0.111893		Q14676	0.024194		Q14118	0.0360231		Q6N025
P09681	0.007992		0		Q6PJE5	0.0360231		0		Q99075	0.298126		0.099543																											P07602	0.111893		Q86Y01	0.024185		Q14151	0.0360231		Q6N084
P09683	0.031969		0.000564		Q6PJP3	0.0360231		0		Q99081	0.255537		0.00793																											P08588	0.111893		P10586	0.024174		Q14165	0.0360231		Q6N089
P09693	0.039962		0.001235		Q6PKX4	0.0720461		0		Q99459	0.638842		0.044993																											P09467	0.111893		P24593	0.024171		Q14185	0.0360231		Q6N0A6
P09758	0.007992		0		Q6R2W3	0.0360231		0		Q99466	0.212947		0.005048																											P09661	0.111893		O75586	0.024157		Q14186	0.0360231		Q6NUQ0
P09769	0.151854		0.022102		Q6STE5	0.0360231		0		Q99497	0.383305		0.09561																											P10599	0.111893		O60716	0.024123		Q14194	0.0360231		Q6NXT3
P09848	0.023977		0.000303		Q6UB98	0.0360231		0		Q99523	0.170358		0.030631																											P12644	0.111893		Q5VX71	0.02412		Q14197	0.0360231		Q6NZY4
P09871	0.023977		2.4e-05		Q6UB99	0.0360231		0		Q99547	0.255537		0.008675																											P13612	0.111893		Q05996	0.02405		Q14209	0.0360231		Q6P0Q8
P09874	0.399616		0.12349		Q6UWE0	0.0720461		0		Q99558	2.38501		0.267976																											P13688	0.111893		Q9C0A0	0.024002		Q14327	0.0360231		Q6P142
P09884	0.151854		0.041659		Q6UWZ7	0.0720461		0		Q99567	0.085179		5.8e-05																											P14151	0.111893		P17927	0.023962		Q14328	0.0360231		Q6P1J9
P09912	0.007992		0		Q6UXB0	0.0360231		0		Q99569	0.255537		0.023402																											P14598	0.111893		P15036	0.023949		Q14397	0.0360231		Q6P1L8
P09913	0.007992		0		Q6UXM1	0.0720461		0		Q99586	0.085179		2.8e-05																											P14618	0.111893		P00491	0.023943		Q14488	0.0360231		Q6P2C8
P09914	0.023977		0.005144		Q6ZN04	0.0360231		0		Q99608	0.255537		0.005503																											P14778	0.111893		Q9UBT2	0.02389		Q14498	0.0360231		Q6P671
P09917	0.055946		0.032744		Q6ZN30	0.0360231		0		Q99616	0.042589		0																											P15692	0.111893		P23193	0.023885		Q14500	0.0360231		Q6PAV0
P09919	0.015985		0		Q6ZSG1	0.0360231		0		Q99623	0.979557		0.135446																											P15884	0.111893		Q9BV73	0.023862		Q14525	0.0360231		Q6PCB8
P09936	0.071931		0.004735		Q6ZSW6	0.0360231		0		Q99626	0.298126		0.010813																											P17987	0.111893		Q13480	0.023846		Q14565	0.0360231		Q6PD62
P09958	0.207801		0.120689		Q6ZTM5	0.0360231		0		Q99627	0.298126		0.000443																											P18887	0.111893		P16284	0.023799		Q14566	0.0360231		Q6PGQ7
P09960	0.055946		0.004412		Q6ZV89	0.0360231		0		Q99638	0.511073		0.064711																											P19086	0.111893		Q14669	0.023793		Q14574	0.0360231		Q6PIZ9
P09972	0.007992		0		Q71U36	0.0360231		0		Q99683	1.02215		0.087884																											P20336	0.111893		O14727	0.02377		Q14643	0.0360231		Q6PJE5
P0C0L4	0.047954		0.004754		Q71V34	0.0720461		0		Q99684	0.936968		0.119875																											P20908	0.111893		Q99836	0.023765		Q14653	0.0360231		Q6PJP3
P0C0S5	0.047954		0.024359		Q75MW1	0.0360231		0		Q99689	0.553663		0.149351																											P21741	0.111893		P19544	0.023753		Q14695	0.0360231		Q6PKX4
P0C0S8	0.015985		0.000351		Q7KYU6	0.0360231		0		Q99697	0.127768		0.000591																											P21810	0.111893		O14519	0.023733		Q14697	0.0360231		Q6R2W3
P0C1Z6	0.063939		0.003409		Q7KYU9	0.0360231		0		Q99704	1.23509		0.061726																											P26196	0.111893		P34995	0.023679		Q14721	0.0360231		Q6STE5
P10070	0.055946		0.003606		Q7KZ85	0.0360231		0		Q99708	0.468484		0.16547																											P26583	0.111893		O00429	0.023627		Q14789	0.0360231		Q6UB98
P10071	0.127877		0.068075		Q7KZI7	0.0360231		0		Q99717	0.383305		0.006153																											P29083	0.111893		Q6FIE7	0.02361		Q14803	0.0360231		Q6UB99
P10074	0.039962		0.015203		Q7KZS0	0.0360231		0		Q99733	0.212947		0.003582																											P29474	0.111893		P29965	0.023594		Q14814	0.0360231		Q6UWE0
P10082	0.039962		0.018628		Q7L553	0.0360231		0		Q99741	0.681431		0.0665																											P30457	0.111893		Q8IZL8	0.02359		Q14825	0.0360231		Q6UWZ7
P10109	0.031969		0.003269		Q7L590	0.0360231		0		Q99743	0.255537		0.002005																											P32019	0.111893		Q6W2J9	0.023569		Q14839	0.0360231		Q6UXB0
P10114	0.167839		0.04329		Q7L5N1	0.144092		0		Q99759	3.91823		1.04455																											P32456	0.111893		P28074	0.023562		Q14956	0.0360231		Q6UXM1
P10124	0.055946		0.015739		Q7L7W2	0.0360231		0		Q99767	0.170358		0.003009																											P35226	0.111893		Q9UPX8	0.023535		Q14980	0.0360231		Q6ZN04
P10144	0.151854		0.018618		Q7L8C5	0.0360231		0		Q99814	0.298126		0.006766																											P35611	0.111893		P56539	0.023517		Q14994	0.0360231		Q6ZN30
P10145	0.071931		0.010171		Q7LBR1	0.0360231		0		Q99832	0.340715		0.016063																											P39019	0.111893		Q14500	0.023514		Q15008	0.0360231		Q6ZSG1
P10147	0.015985		2.2e-05		Q7LG56	0.0360231		0		Q99836	0.638842		0.030534																											P39748	0.111893		P53567	0.023498		Q15013	0.0360231		Q6ZSW6
P10153	0.015985		0.000415		Q7RTN6	0.0720461		0		Q99856	0.255537		0.007054																											P41091	0.111893		Q8IU60	0.023455		Q15014	0.0360231		Q6ZTM5
P10155	0.031969		0.00046		Q7RTS3	0.0360231		0		Q99873	0.979557		0.156787																											P41134	0.111893		P58340	0.023434		Q15018	0.0360231		Q6ZV89
P10242	0.159847		0.02119		Q7Z2D5	0.0360231		0		Q99895	0.042589		0																											P41143	0.111893		Q8NCD3	0.023392		Q15019	0.0360231		Q71U36
[truncated: 10,516 more rows]
[truncated: 5 more columns]
