# Supplementary material for: A quantitative approach to study indirect effects among disease proteins in the human protein interaction network
Source: BMC Syst Biol. 2010 Jul 29;4:103. doi: 10.1186/1752-0509-4-103 (PMC2924296; doi:10.1186/1752-0509-4-103)
Supplement: Additional file 5 — the count, P-value and identity of H-O mediator proteins chracterized by particular GO categories and terms. [file 1752-0509-4-103-S5.XLSX]

## Sheet: Data
Category	Term	Count	PValue	Proteins
GOTERM_CC_ALL	GO:0000267~cell fraction	4	0.019962	Q14232, P17252, O14908, P49407,
GOTERM_BP_ALL	GO:0007610~behavior	3	0.0182671	P17252, P28482, P06241,
GOTERM_BP_ALL	GO:0043067~regulation of programmed cell death	3	0.0466675	P63104, P17252, P28482,
GOTERM_BP_ALL	GO:0044260~cellular macromolecule metabolic process	6	0.0569342	Q14232, P17252, P28482, P06241, P41240, P54646,
GOTERM_MF_ALL	GO:0016773~phosphotransferase activity, alcohol group as acceptor	5	0.000871089	P17252, P28482, P06241, P41240, P54646,
GOTERM_BP_ALL	GO:0006468~protein amino acid phosphorylation	5	0.000736181	P17252, P28482, P06241, P41240, P54646,
GOTERM_MF_ALL	GO:0016772~transferase activity, transferring phosphorus-containing groups	5	0.00362089	P17252, P28482, P06241, P41240, P54646,
GOTERM_BP_ALL	GO:0048869~cellular developmental process	5	0.0235389	P63104, Q14232, P17252, P28482, P06241,
GOTERM_BP_ALL	GO:0008286~insulin receptor signaling pathway	2	0.0231986	P17252, P62993,
GOTERM_MF_ALL	GO:0004715~non-membrane spanning protein tyrosine kinase activity	2	0.0233314	P06241, P41240,
GOTERM_BP_ALL	GO:0006464~protein modification process	5	0.0222175	P17252, P28482, P06241, P41240, P54646,
GOTERM_MF_ALL	GO:0000166~nucleotide binding	5	0.0366252	P17252, P28482, P06241, P41240, P54646,
GOTERM_BP_ALL	GO:0051234~establishment of localization	5	0.0905392	P63104, P17252, P06241, O14908, Q5JY77,
GOTERM_BP_ALL	GO:0042221~response to chemical stimulus	3	0.056686	Q14232, P17252, P28482,
GOTERM_BP_ALL	GO:0008219~cell death	3	0.0992225	P63104, P17252, P28482,
GOTERM_BP_ALL	GO:0006810~transport	5	0.0818372	P63104, P17252, P06241, O14908, Q5JY77,
GOTERM_BP_ALL	GO:0018212~peptidyl-tyrosine modification	2	0.0377651	P17252, P06241,
GOTERM_BP_ALL	GO:0006935~chemotaxis	2	0.0929044	P17252, P28482,
GOTERM_MF_ALL	GO:0005524~ATP binding	5	0.00924569	P17252, P28482, P06241, P41240, P54646,
GOTERM_CC_ALL	GO:0005624~membrane fraction	4	0.00981493	Q14232, P17252, O14908, P49407,
GOTERM_MF_ALL	GO:0017076~purine nucleotide binding	5	0.023109	P17252, P28482, P06241, P41240, P54646,
GOTERM_CC_ALL	GO:0005622~intracellular	11	0.0168742	P63104, Q14232, P17252, P28482, P06241, O14908, P41240, Q5JY77, P49407, P54646, P62993,
GOTERM_MF_ALL	GO:0016301~kinase activity	5	0.00200497	P17252, P28482, P06241, P41240, P54646,
GOTERM_BP_ALL	GO:0006796~phosphate metabolic process	5	0.00310894	P17252, P28482, P06241, P41240, P54646,
GOTERM_BP_ALL	GO:0043687~post-translational protein modification	5	0.0123626	P17252, P28482, P06241, P41240, P54646,
GOTERM_BP_ALL	GO:0006793~phosphorus metabolic process	5	0.00310894	P17252, P28482, P06241, P41240, P54646,
GOTERM_CC_ALL	GO:0031988~membrane-bound vesicle	3	0.0192359	P63104, O14908, P62993,
GOTERM_MF_ALL	GO:0005515~protein binding	9	0.0186126	P63104, Q14232, P17252, P28482, P06241, O14908, P41240, P49407, P62993,
GOTERM_MF_ALL	GO:0016740~transferase activity	5	0.0240534	P17252, P28482, P06241, P41240, P54646,
GOTERM_CC_ALL	GO:0044444~cytoplasmic part	6	0.0611681	P63104, Q14232, P17252, P06241, O14908, P62993,
GOTERM_CC_ALL	GO:0031982~vesicle	3	0.027604	P63104, O14908, P62993,
GOTERM_BP_ALL	GO:0018193~peptidyl-amino acid modification	2	0.0778807	P17252, P06241,
GOTERM_MF_ALL	GO:0004674~protein serine/threonine kinase activity	3	0.0273158	P17252, P28482, P54646,
GOTERM_BP_ALL	GO:0048523~negative regulation of cellular process	4	0.0323702	P63104, P17252, P28482, P41240,
GOTERM_BP_ALL	GO:0006915~apoptosis	3	0.0892135	P63104, P17252, P28482,
GOTERM_BP_ALL	GO:0032501~multicellular organismal process	6	0.0720538	Q14232, P17252, P28482, P06241, O14908, P49407,
GOTERM_MF_ALL	GO:0004672~protein kinase activity	5	0.000460107	P17252, P28482, P06241, P41240, P54646,
GOTERM_BP_ALL	GO:0048519~negative regulation of biological process	4	0.0361322	P63104, P17252, P28482, P41240,
GOTERM_BP_ALL	GO:0007166~cell surface receptor linked signal transduction	6	0.00393008	P17252, P28482, P06241, O14908, P49407, P62993,
GOTERM_BP_ALL	GO:0007165~signal transduction	9	0.000352439	P63104, P17252, P28482, P06241, O14908, P41240, P49407, P54646, P62993,
GOTERM_MF_ALL	GO:0005488~binding	11	0.0725745	P63104, Q14232, P17252, P28482, P06241, O14908, P41240, Q5JY77, P49407, P54646, P62993,
GOTERM_MF_ALL	GO:0030554~adenyl nucleotide binding	5	0.0115033	P17252, P28482, P06241, P41240, P54646,
GOTERM_BP_ALL	GO:0043412~biopolymer modification	5	0.0254086	P17252, P28482, P06241, P41240, P54646,
GOTERM_CC_ALL	GO:0005737~cytoplasm	10	0.00141611	P63104, Q14232, P17252, P28482, P06241, O14908, P41240, Q5JY77, P49407, P62993,
GOTERM_BP_ALL	GO:0018108~peptidyl-tyrosine phosphorylation	2	0.0365063	P17252, P06241,
GOTERM_CC_ALL	GO:0044424~intracellular part	11	0.00903716	P63104, Q14232, P17252, P28482, P06241, O14908, P41240, Q5JY77, P49407, P54646, P62993,
GOTERM_BP_ALL	GO:0042981~regulation of apoptosis	3	0.0457382	P63104, P17252, P28482,
GOTERM_BP_ALL	GO:0007154~cell communication	9	0.000701077	P63104, P17252, P28482, P06241, O14908, P41240, P49407, P54646, P62993,
GOTERM_BP_ALL	GO:0065007~biological regulation	7	0.0846371	P63104, P17252, P28482, P06241, O14908, P41240, P49407,
GOTERM_BP_ALL	GO:0000165~MAPKKK cascade	3	0.00476284	P17252, P28482, P62993,
GOTERM_BP_ALL	GO:0042330~taxis	2	0.0929044	P17252, P28482,
GOTERM_BP_ALL	GO:0019538~protein metabolic process	6	0.0672433	Q14232, P17252, P28482, P06241, P41240, P54646,
GOTERM_BP_ALL	GO:0007267~cell-cell signaling	3	0.0661733	P28482, O14908, P62993,
GOTERM_BP_ALL	GO:0030154~cell differentiation	5	0.0235389	P63104, Q14232, P17252, P28482, P06241,
GOTERM_BP_ALL	GO:0050789~regulation of biological process	7	0.0549126	P63104, P17252, P28482, P06241, O14908, P41240, P49407,
GOTERM_BP_ALL	GO:0048468~cell development	5	0.00606098	P63104, Q14232, P17252, P28482, P06241,
GOTERM_BP_ALL	GO:0016310~phosphorylation	5	0.00160922	P17252, P28482, P06241, P41240, P54646,
GOTERM_MF_ALL	GO:0032559~adenyl ribonucleotide binding	5	0.00965336	P17252, P28482, P06241, P41240, P54646,
GOTERM_MF_ALL	GO:0032555~purine ribonucleotide binding	5	0.0200291	P17252, P28482, P06241, P41240, P54646,
GOTERM_BP_ALL	GO:0016265~death	3	0.0992225	P63104, P17252, P28482,
GOTERM_MF_ALL	GO:0032553~ribonucleotide binding	5	0.0200291	P17252, P28482, P06241, P41240, P54646,
GOTERM_BP_ALL	GO:0007243~protein kinase cascade	4	0.00174465	P17252, P28482, P06241, P62993,
GOTERM_BP_ALL	GO:0007242~intracellular signaling cascade	5	0.0116387	P17252, P28482, P06241, P41240, P62993,
GOTERM_BP_ALL	GO:0012501~programmed cell death	3	0.0905939	P63104, P17252, P28482,
GOTERM_BP_ALL	GO:0003008~system process	4	0.0619758	P17252, P28482, O14908, P49407,
GOTERM_CC_ALL	GO:0012506~vesicle membrane	2	0.076112	O14908, P62993,
GOTERM_BP_ALL	GO:0044267~cellular protein metabolic process	6	0.0537611	Q14232, P17252, P28482, P06241, P41240, P54646,
