# Supplementary material for: A quantitative approach to study indirect effects among disease proteins in the human protein interaction network
Source: BMC Syst Biol. 2010 Jul 29;4:103. doi: 10.1186/1752-0509-4-103 (PMC2924296; doi:10.1186/1752-0509-4-103)
Supplement: Additional file 6 — the count, P-value and identity of H-D mediator proteins chracterized by particular GO categories and terms. [file 1752-0509-4-103-S6.XLSX]

## Sheet: Data
Category	Term	Count	PValue	Proteins
GOTERM_BP_ALL	GO:0007610~behavior	6	9.94094e-07	Q99616, P13500, P80075, P80098, P09471, P05129,
GOTERM_BP_ALL	GO:0019725~cellular homeostasis	3	0.0167191	Q99616, P13500, P80098,
GOTERM_BP_ALL	GO:0002376~immune system process	5	0.00476909	Q99616, P13500, P80075, P80098, P07948,
GOTERM_MF_ALL	GO:0008201~heparin binding	2	0.0478652	P80075, P80098,
GOTERM_MF_ALL	GO:0001664~G-protein-coupled receptor binding	4	1.13855e-05	Q99616, P13500, P80075, P80098,
GOTERM_BP_ALL	GO:0050896~response to stimulus	7	0.00628804	Q99616, P13500, P80075, P80098, P07948, P09471, P05129,
GOTERM_BP_ALL	GO:0048878~chemical homeostasis	3	0.0130718	Q99616, P13500, P80098,
GOTERM_MF_ALL	GO:0008009~chemokine activity	4	3.02445e-06	Q99616, P13500, P80075, P80098,
GOTERM_BP_ALL	GO:0016192~vesicle-mediated transport	3	0.0413509	P80075, Q99962, P22681,
GOTERM_MF_ALL	GO:0016773~phosphotransferase activity, alcohol group as acceptor	3	0.0799376	P13500, P07948, P05129,
GOTERM_BP_ALL	GO:0006468~protein amino acid phosphorylation	3	0.0739551	P13500, P07948, P05129,
GOTERM_BP_ALL	GO:0042592~homeostatic process	3	0.0287717	Q99616, P13500, P80098,
GOTERM_BP_ALL	GO:0006955~immune response	4	0.0197068	Q99616, P13500, P80075, P80098,
GOTERM_BP_ALL	GO:0048869~cellular developmental process	5	0.0235389	P13500, P63104, P07948, P09471, P05129,
GOTERM_BP_ALL	GO:0006954~inflammatory response	4	0.000807251	Q99616, P13500, P80075, P80098,
GOTERM_BP_ALL	GO:0006952~defense response	4	0.00519299	Q99616, P13500, P80075, P80098,
GOTERM_BP_ALL	GO:0006950~response to stress	5	0.00363246	Q99616, P13500, P80075, P80098, P05129,
GOTERM_BP_ALL	GO:0009611~response to wounding	4	0.00227272	Q99616, P13500, P80075, P80098,
GOTERM_MF_ALL	GO:0005539~glycosaminoglycan binding	2	0.0602017	P80075, P80098,
GOTERM_BP_ALL	GO:0048856~anatomical structure development	5	0.0400693	P13500, P07948, Q99962, P09471, P48745,
GOTERM_BP_ALL	GO:0042221~response to chemical stimulus	6	2.00924e-05	Q99616, P13500, P80075, P80098, P07948, P05129,
GOTERM_BP_ALL	GO:0008219~cell death	3	0.0992225	P13500, P63104, P05129,
GOTERM_BP_ALL	GO:0030005~cellular di-, tri-valent inorganic cation homeostasis	3	0.00459339	Q99616, P13500, P80098,
GOTERM_BP_ALL	GO:0009605~response to external stimulus	4	0.00705767	Q99616, P13500, P80075, P80098,
GOTERM_BP_ALL	GO:0030003~cellular cation homeostasis	3	0.00583978	Q99616, P13500, P80098,
GOTERM_BP_ALL	GO:0016567~protein ubiquitination	2	0.0496506	P05129, P22681,
GOTERM_BP_ALL	GO:0006935~chemotaxis	4	0.000102125	Q99616, P13500, P80075, P80098,
GOTERM_MF_ALL	GO:0005125~cytokine activity	5	1.03622e-05	Q99616, P13500, P80075, P80098, P07948,
GOTERM_BP_ALL	GO:0043687~post-translational protein modification	4	0.0685687	P13500, P07948, P05129, P22681,
GOTERM_MF_ALL	GO:0005515~protein binding	9	0.0186126	Q99616, P13500, P63104, P80075, P80098, P07948, Q99962, P48745, P22681,
GOTERM_CC_ALL	GO:0005615~extracellular space	4	0.00255461	Q99616, P13500, P80075, P80098,
GOTERM_MF_ALL	GO:0005102~receptor binding	6	5.07827e-05	Q99616, P13500, P80075, P80098, P07948, P48745,
GOTERM_BP_ALL	GO:0032502~developmental process	7	0.00865812	P13500, P63104, P07948, Q99962, P09471, P05129, P48745,
GOTERM_MF_ALL	GO:0004672~protein kinase activity	3	0.0593771	P13500, P07948, P05129,
GOTERM_MF_ALL	GO:0030247~polysaccharide binding	2	0.0624291	P80075, P80098,
GOTERM_BP_ALL	GO:0007165~signal transduction	10	2.43306e-05	Q99616, P13500, P63104, P80075, P80098, P07948, Q99962, P09471, P05129, P22681,
GOTERM_MF_ALL	GO:0005488~binding	11	0.0725745	Q99616, P13500, P63104, P80075, P80098, P07948, Q99962, P09471, P05129, P48745, P22681,
GOTERM_CC_ALL	GO:0044421~extracellular region part	4	0.00912161	Q99616, P13500, P80075, P80098,
GOTERM_BP_ALL	GO:0007154~cell communication	10	5.45446e-05	Q99616, P13500, P63104, P80075, P80098, P07948, Q99962, P09471, P05129, P22681,
GOTERM_BP_ALL	GO:0065008~regulation of biological quality	4	0.0166543	Q99616, P13500, P80098, P48745,
GOTERM_BP_ALL	GO:0065007~biological regulation	9	0.00399557	Q99616, P13500, P63104, P80098, P07948, P09471, P05129, P48745, P22681,
GOTERM_BP_ALL	GO:0055082~cellular chemical homeostasis	3	0.00807713	Q99616, P13500, P80098,
GOTERM_BP_ALL	GO:0042330~taxis	4	0.000102125	Q99616, P13500, P80075, P80098,
GOTERM_CC_ALL	GO:0005576~extracellular region	5	0.00464804	Q99616, P13500, P80075, P80098, P48745,
GOTERM_BP_ALL	GO:0055080~cation homeostasis	3	0.00590262	Q99616, P13500, P80098,
GOTERM_BP_ALL	GO:0032446~protein modification by small protein conjugation	2	0.0527563	P05129, P22681,
GOTERM_BP_ALL	GO:0050801~ion homeostasis	3	0.00975262	Q99616, P13500, P80098,
GOTERM_BP_ALL	GO:0007267~cell-cell signaling	4	0.00758733	Q99616, P13500, P80075, P80098,
GOTERM_BP_ALL	GO:0055074~calcium ion homeostasis	3	0.00265748	Q99616, P13500, P80098,
GOTERM_MF_ALL	GO:0003824~catalytic activity	7	0.0974822	P13500, P63104, P07948, Q99962, P09471, P05129, P22681,
GOTERM_BP_ALL	GO:0030154~cell differentiation	5	0.0235389	P13500, P63104, P07948, P09471, P05129,
GOTERM_MF_ALL	GO:0004871~signal transducer activity	7	0.00141285	Q99616, P13500, P80075, P07948, P09471, P05129, P22681,
GOTERM_BP_ALL	GO:0006875~cellular metal ion homeostasis	3	0.00305969	Q99616, P13500, P80098,
GOTERM_MF_ALL	GO:0001871~pattern binding	2	0.0685302	P80075, P80098,
GOTERM_BP_ALL	GO:0006874~cellular calcium ion homeostasis	3	0.00265748	Q99616, P13500, P80098,
GOTERM_MF_ALL	GO:0042379~chemokine receptor binding	4	3.20862e-06	Q99616, P13500, P80075, P80098,
GOTERM_BP_ALL	GO:0050789~regulation of biological process	7	0.0549126	P13500, P63104, P07948, P09471, P05129, P48745, P22681,
GOTERM_BP_ALL	GO:0006873~cellular ion homeostasis	3	0.00807713	Q99616, P13500, P80098,
GOTERM_BP_ALL	GO:0007259~JAK-STAT cascade	2	0.0276527	P13500, P07948,
GOTERM_BP_ALL	GO:0048468~cell development	4	0.0413893	P13500, P63104, P09471, P05129,
GOTERM_BP_ALL	GO:0055066~di-, tri-valent inorganic cation homeostasis	3	0.00464955	Q99616, P13500, P80098,
GOTERM_MF_ALL	GO:0060089~molecular transducer activity	7	0.00141285	Q99616, P13500, P80075, P07948, P09471, P05129, P22681,
GOTERM_MF_ALL	GO:0032555~purine ribonucleotide binding	4	0.0960907	P07948, P09471, P05129, P22681,
GOTERM_BP_ALL	GO:0055065~metal ion homeostasis	3	0.00305969	Q99616, P13500, P80098,
GOTERM_BP_ALL	GO:0007626~locomotory behavior	5	5.29421e-06	Q99616, P13500, P80075, P80098, P09471,
GOTERM_BP_ALL	GO:0016265~death	3	0.0992225	P13500, P63104, P05129,
GOTERM_MF_ALL	GO:0032553~ribonucleotide binding	4	0.0960907	P07948, P09471, P05129, P22681,
GOTERM_BP_ALL	GO:0007242~intracellular signaling cascade	4	0.0657175	P13500, P07948, P05129, P22681,
GOTERM_BP_ALL	GO:0048731~system development	4	0.0974173	P13500, P07948, Q99962, P09471,
GOTERM_BP_ALL	GO:0016043~cellular component organization and biogenesis	6	0.0199808	P63104, P80075, Q99962, P09471, P48745, P22681,
